# Supplementary material for: Exploration of Potential Target Genes of miR-24-3p in Chicken Myoblasts by Transcriptome Sequencing Analysis
Source: Genes (Basel). 2023 Sep 5;14(9):1764. doi: 10.3390/genes14091764 (PMC10530709; doi:10.3390/genes14091764)
Supplement: Supplementary file 1 [file genes-14-01764-s001.zip]

Archive with 3 entries (3 files):
- Supplementary.pdf
- Table S3 INDEL mimic NC.xlsx
- Table S4 SNP mimic NC.xlsx
