# Supplementary material for: Exploration of Potential Target Genes of miR-24-3p in Chicken Myoblasts by Transcriptome Sequencing Analysis
Source: Genes (Basel). 2023 Sep 5;14(9):1764. doi: 10.3390/genes14091764 (PMC10530709; doi:10.3390/genes14091764)
Supplement: Supplementary file 1 [file genes-14-01764-s001.zip › Table S3 INDEL mimic NC.xlsx]

## Sheet: Sheet1
CHROM	POS	ID	REF	ALT	QUAL	DP	AD	GT	GeneID	GeneName	FeatureID	Biotype	HGVS_C	HGVS_P	EFFECT	IMPACT	mimic_1 INDEL
4	85493341	.	TGGCGGC	T	913.6	82	29,24	0/1	ENSGALG00000050058	REEP1	ENSGALT00000095594.1	protein_coding	c.*34312_*34317delGCCGCC	.	downstream_gene_variant	MODIFIER	mimic_1 INDEL
4	85498373	.	CTT	C	96.6	11	8,3	0/1	ENSGALG00000050058	REEP1	ENSGALT00000095594.1	protein_coding	c.*2444_*2445delAA	.	3_prime_UTR_variant	MODIFIER	mimic_1 INDEL
4	85529361	.	A	AG	1661.06	44	2,41	44927	ENSGALG00000050058	REEP1	ENSGALT00000095594.1	protein_coding	c.248_249insC	p.Pro84fs	frameshift_variant	HIGH	mimic_1 INDEL
4	85529361	.	A	AG	1661.06	44	2,41	44927	ENSGALG00000050058	REEP1	ENSGALT00000025455.6	protein_coding	c.249-6_249-5insC	.	splice_region_variant&intron_variant	LOW	mimic_1 INDEL
6	24751922	.	C	CA	34.64	12	9,2	0/1	ENSGALG00000008281	NEURL1	ENSGALT00000013474.4	protein_coding	c.*608dupA	.	3_prime_UTR_variant	MODIFIER	mimic_1 INDEL
6	24752543	.	CTA	C	133.6	13	9,4	0/1	ENSGALG00000008281	NEURL1	ENSGALT00000013474.4	protein_coding	c.*1042+187_*1042+188delTA	.	intron_variant	MODIFIER	mimic_1 INDEL
4	85493341	.	TGGCGGC	T,TGGC	876.06	61	16,20,19	44928	ENSGALG00000050058	REEP1	ENSGALT00000095594.1	protein_coding	c.*34312_*34317delGCCGCC	.	downstream_gene_variant	MODIFIER	mimic_2 INDEL
4	85493341	.	TGGCGGC	T,TGGC	876.06	61	16,20,19	44928	ENSGALG00000050058	REEP1	ENSGALT00000095594.1	protein_coding	c.*34312_*34314delGCC	.	downstream_gene_variant	MODIFIER	mimic_2 INDEL
4	85498373	.	CTT	C,CTTTT	229.06	15	1,6,5	44928	ENSGALG00000050058	REEP1	ENSGALT00000095594.1	protein_coding	c.*2444_*2445delAA	.	3_prime_UTR_variant	MODIFIER	mimic_2 INDEL
4	85498373	.	CTT	C,CTTTT	229.06	15	1,6,5	44928	ENSGALG00000050058	REEP1	ENSGALT00000095594.1	protein_coding	c.*2442_*2443dupAA	.	3_prime_UTR_variant	MODIFIER	mimic_2 INDEL
4	85498622	.	G	GT	134.64	49	34,10	0/1	ENSGALG00000050058	REEP1	ENSGALT00000095594.1	protein_coding	c.*2196dupA	.	3_prime_UTR_variant	MODIFIER	mimic_2 INDEL
4	85509732	.	G	GT	56.64	10	6,3	0/1	ENSGALG00000050058	REEP1	ENSGALT00000095594.1	protein_coding	c.*207+7560_*207+7561insA	.	intron_variant	MODIFIER	mimic_2 INDEL
4	85529361	.	A	AG	2057.06	49	1,47	44927	ENSGALG00000050058	REEP1	ENSGALT00000095594.1	protein_coding	c.248_249insC	p.Pro84fs	frameshift_variant	HIGH	mimic_2 INDEL
4	85529361	.	A	AG	2057.06	49	1,47	44927	ENSGALG00000050058	REEP1	ENSGALT00000025455.6	protein_coding	c.249-6_249-5insC	.	splice_region_variant&intron_variant	LOW	mimic_2 INDEL
4	85493341	.	TGGCGGC	T,TGGC	1007.06	69	15,23,17	44928	ENSGALG00000050058	REEP1	ENSGALT00000095594.1	protein_coding	c.*34312_*34317delGCCGCC	.	downstream_gene_variant	MODIFIER	mimic_3 INDEL
4	85493341	.	TGGCGGC	T,TGGC	1007.06	69	15,23,17	44928	ENSGALG00000050058	REEP1	ENSGALT00000095594.1	protein_coding	c.*34312_*34314delGCC	.	downstream_gene_variant	MODIFIER	mimic_3 INDEL
4	85498373	.	CT	C	67.64	23	12,6	0/1	ENSGALG00000050058	REEP1	ENSGALT00000095594.1	protein_coding	c.*2445delA	.	3_prime_UTR_variant	MODIFIER	mimic_3 INDEL
4	85498622	.	G	GT	192.64	61	34,13	0/1	ENSGALG00000050058	REEP1	ENSGALT00000095594.1	protein_coding	c.*2196dupA	.	3_prime_UTR_variant	MODIFIER	mimic_3 INDEL
4	85529361	.	A	AG	2067.06	46	0,46	44927	ENSGALG00000050058	REEP1	ENSGALT00000095594.1	protein_coding	c.248_249insC	p.Pro84fs	frameshift_variant	HIGH	mimic_3 INDEL
4	85529361	.	A	AG	2067.06	46	0,46	44927	ENSGALG00000050058	REEP1	ENSGALT00000025455.6	protein_coding	c.249-6_249-5insC	.	splice_region_variant&intron_variant	LOW	mimic_3 INDEL
4	85493341	.	TGGCGGC	T,TGGC	1322.06	82	19,29,24	44928	ENSGALG00000050058	REEP1	ENSGALT00000095594.1	protein_coding	c.*34312_*34317delGCCGCC	.	downstream_gene_variant	MODIFIER	mimic_4 INDEL
4	85493341	.	TGGCGGC	T,TGGC	1322.06	82	19,29,24	44928	ENSGALG00000050058	REEP1	ENSGALT00000095594.1	protein_coding	c.*34312_*34314delGCC	.	downstream_gene_variant	MODIFIER	mimic_4 INDEL
4	85498373	.	CTT	C	82.57	22	17,4	0/1	ENSGALG00000050058	REEP1	ENSGALT00000095594.1	protein_coding	c.*2444_*2445delAA	.	3_prime_UTR_variant	MODIFIER	mimic_4 INDEL
4	85498622	.	GT	G	110.6	47	35,8	0/1	ENSGALG00000050058	REEP1	ENSGALT00000095594.1	protein_coding	c.*2196delA	.	3_prime_UTR_variant	MODIFIER	mimic_4 INDEL
4	85529361	.	A	AG	1632.06	43	2,39	44927	ENSGALG00000050058	REEP1	ENSGALT00000095594.1	protein_coding	c.248_249insC	p.Pro84fs	frameshift_variant	HIGH	mimic_4 INDEL
4	85529361	.	A	AG	1632.06	43	2,39	44927	ENSGALG00000050058	REEP1	ENSGALT00000025455.6	protein_coding	c.249-6_249-5insC	.	splice_region_variant&intron_variant	LOW	mimic_4 INDEL
6	24751571	.	G	GA	57.64	10	4,3	0/1	ENSGALG00000008281	NEURL1	ENSGALT00000013474.4	protein_coding	c.*265dupA	.	3_prime_UTR_variant	MODIFIER	mimic_4 INDEL
6	24752543	.	CTA	C	91.6	12	9,3	0/1	ENSGALG00000008281	NEURL1	ENSGALT00000013474.4	protein_coding	c.*1042+187_*1042+188delTA	.	intron_variant	MODIFIER	mimic_4 INDEL
4	85493341	.	TGGCGGC	T,TGGC	799.06	26	3,18,5	44928	ENSGALG00000050058	REEP1	ENSGALT00000095594.1	protein_coding	c.*34312_*34317delGCCGCC	.	downstream_gene_variant	MODIFIER	NC_1 INDEL
4	85493341	.	TGGCGGC	T,TGGC	799.06	26	3,18,5	44928	ENSGALG00000050058	REEP1	ENSGALT00000095594.1	protein_coding	c.*34312_*34314delGCC	.	downstream_gene_variant	MODIFIER	NC_1 INDEL
4	85498373	.	C	CAT	92.64	31	16,5	0/1	ENSGALG00000050058	REEP1	ENSGALT00000095594.1	protein_coding	c.*2445_*2446insAT	.	3_prime_UTR_variant	MODIFIER	NC_1 INDEL
4	85529361	.	A	AG	2348.06	55	0,53	44927	ENSGALG00000050058	REEP1	ENSGALT00000095594.1	protein_coding	c.248_249insC	p.Pro84fs	frameshift_variant	HIGH	NC_1 INDEL
4	85529361	.	A	AG	2348.06	55	0,53	44927	ENSGALG00000050058	REEP1	ENSGALT00000025455.6	protein_coding	c.249-6_249-5insC	.	splice_region_variant&intron_variant	LOW	NC_1 INDEL
4	85493341	.	TGGCGGC	T	631.6	34	11,16	0/1	ENSGALG00000050058	REEP1	ENSGALT00000095594.1	protein_coding	c.*34312_*34317delGCCGCC	.	downstream_gene_variant	MODIFIER	NC_2 INDEL
4	85498373	.	CTT	C	314.64	86	49,17	0/1	ENSGALG00000050058	REEP1	ENSGALT00000095594.1	protein_coding	c.*2444_*2445delAA	.	3_prime_UTR_variant	MODIFIER	NC_2 INDEL
4	85498622	.	GT	G	566.6	244	172,41	0/1	ENSGALG00000050058	REEP1	ENSGALT00000095594.1	protein_coding	c.*2196delA	.	3_prime_UTR_variant	MODIFIER	NC_2 INDEL
4	85505776	.	T	TATTTTA	142.64	10	6,4	0/1	ENSGALG00000050058	REEP1	ENSGALT00000095594.1	protein_coding	c.*208-5166_*208-5165insTAAAAT	.	intron_variant	MODIFIER	NC_2 INDEL
4	85509732	.	G	GT	35.64	18	13,3	0/1	ENSGALG00000050058	REEP1	ENSGALT00000095594.1	protein_coding	c.*207+7560_*207+7561insA	.	intron_variant	MODIFIER	NC_2 INDEL
4	85511570	.	C	CAT	179.64	10	5,5	0/1	ENSGALG00000050058	REEP1	ENSGALT00000095594.1	protein_coding	c.*207+5722_*207+5723insAT	.	intron_variant	MODIFIER	NC_2 INDEL
4	85512620	.	A	AG	297.69	12	2,9	0/1	ENSGALG00000050058	REEP1	ENSGALT00000025455.6	protein_coding	c.*4178_*4179insC	.	downstream_gene_variant	MODIFIER	NC_2 INDEL
4	85512620	.	A	AG	297.69	12	2,9	0/1	ENSGALG00000050058	REEP1	ENSGALT00000095594.1	protein_coding	c.*207+4672_*207+4673insC	.	intron_variant	MODIFIER	NC_2 INDEL
4	85513058	.	G	GT	94.64	11	8,3	0/1	ENSGALG00000050058	REEP1	ENSGALT00000025455.6	protein_coding	c.*3740_*3741insA	.	downstream_gene_variant	MODIFIER	NC_2 INDEL
4	85513058	.	G	GT	94.64	11	8,3	0/1	ENSGALG00000050058	REEP1	ENSGALT00000095594.1	protein_coding	c.*207+4234_*207+4235insA	.	intron_variant	MODIFIER	NC_2 INDEL
4	85515304	.	GAGGGTA	G	52.6	10	8,2	0/1	ENSGALG00000050058	REEP1	ENSGALT00000025455.6	protein_coding	c.*1489_*1494delTACCCT	.	downstream_gene_variant	MODIFIER	NC_2 INDEL
4	85515304	.	GAGGGTA	G	52.6	10	8,2	0/1	ENSGALG00000050058	REEP1	ENSGALT00000095594.1	protein_coding	c.*207+1983_*207+1988delTACCCT	.	intron_variant	MODIFIER	NC_2 INDEL
4	85529361	.	A	AG	3410.06	81	3,78	44927	ENSGALG00000050058	REEP1	ENSGALT00000095594.1	protein_coding	c.248_249insC	p.Pro84fs	frameshift_variant	HIGH	NC_2 INDEL
4	85529361	.	A	AG	3410.06	81	3,78	44927	ENSGALG00000050058	REEP1	ENSGALT00000025455.6	protein_coding	c.249-6_249-5insC	.	splice_region_variant&intron_variant	LOW	NC_2 INDEL
9	5443570	.	A	ATGG	115.64	35	24,5	0/1	ENSGALG00000005550	ST6GAL1	ENSGALT00000096628.1	protein_coding	c.*768_*770dupGTG	.	3_prime_UTR_variant	MODIFIER	NC_2 INDEL
9	5443570	.	A	ATGG	115.64	35	24,5	0/1	ENSGALG00000005550	ST6GAL1	ENSGALT00000107606.1	protein_coding	c.*768_*770dupGTG	.	3_prime_UTR_variant	MODIFIER	NC_2 INDEL
9	5443570	.	A	ATGG	115.64	35	24,5	0/1	ENSGALG00000005550	ST6GAL1	ENSGALT00000106461.1	protein_coding	c.*768_*770dupGTG	.	3_prime_UTR_variant	MODIFIER	NC_2 INDEL
9	5443570	.	A	ATGG	115.64	35	24,5	0/1	ENSGALG00000005550	ST6GAL1	ENSGALT00000096835.1	protein_coding	c.*768_*770dupGTG	.	3_prime_UTR_variant	MODIFIER	NC_2 INDEL
9	5443570	.	A	ATGG	115.64	35	24,5	0/1	ENSGALG00000005550	ST6GAL1	ENSGALT00000096296.1	protein_coding	c.*768_*770dupGTG	.	3_prime_UTR_variant	MODIFIER	NC_2 INDEL
9	5443570	.	A	ATGG	115.64	35	24,5	0/1	ENSGALG00000005550	ST6GAL1	ENSGALT00000100005.1	protein_coding	c.*768_*770dupGTG	.	3_prime_UTR_variant	MODIFIER	NC_2 INDEL
9	5443570	.	A	ATGG	115.64	35	24,5	0/1	ENSGALG00000005550	ST6GAL1	ENSGALT00000100401.1	protein_coding	c.*768_*770dupGTG	.	3_prime_UTR_variant	MODIFIER	NC_2 INDEL
9	5443570	.	A	ATGG	115.64	35	24,5	0/1	ENSGALG00000005550	ST6GAL1	ENSGALT00000099037.1	protein_coding	c.*768_*770dupGTG	.	3_prime_UTR_variant	MODIFIER	NC_2 INDEL
9	5443570	.	A	ATGG	115.64	35	24,5	0/1	ENSGALG00000005550	ST6GAL1	ENSGALT00000008903.3	protein_coding	c.*753_*754insTGG	.	downstream_gene_variant	MODIFIER	NC_2 INDEL
9	5443570	.	A	ATGG	115.64	35	24,5	0/1	ENSGALG00000005550	ST6GAL1	ENSGALT00000065456.2	protein_coding	c.*753_*754insTGG	.	downstream_gene_variant	MODIFIER	NC_2 INDEL
4	85493341	.	TGGCGGC	T,TGGC	1046.06	45	6,19,13	44928	ENSGALG00000050058	REEP1	ENSGALT00000095594.1	protein_coding	c.*34312_*34317delGCCGCC	.	downstream_gene_variant	MODIFIER	NC_3 INDEL
4	85493341	.	TGGCGGC	T,TGGC	1046.06	45	6,19,13	44928	ENSGALG00000050058	REEP1	ENSGALT00000095594.1	protein_coding	c.*34312_*34314delGCC	.	downstream_gene_variant	MODIFIER	NC_3 INDEL
4	85498373	.	C	CAT	107.64	24	15,5	0/1	ENSGALG00000050058	REEP1	ENSGALT00000095594.1	protein_coding	c.*2445_*2446insAT	.	3_prime_UTR_variant	MODIFIER	NC_3 INDEL
4	85529361	.	A	AG	2102.06	50	1,49	44927	ENSGALG00000050058	REEP1	ENSGALT00000095594.1	protein_coding	c.248_249insC	p.Pro84fs	frameshift_variant	HIGH	NC_3 INDEL
4	85529361	.	A	AG	2102.06	50	1,49	44927	ENSGALG00000050058	REEP1	ENSGALT00000025455.6	protein_coding	c.249-6_249-5insC	.	splice_region_variant&intron_variant	LOW	NC_3 INDEL
4	85493341	.	TGGCGGC	T,TGGC	401.06	27	6,7,9	44928	ENSGALG00000050058	REEP1	ENSGALT00000095594.1	protein_coding	c.*34312_*34317delGCCGCC	.	downstream_gene_variant	MODIFIER	NC_4 INDEL
4	85493341	.	TGGCGGC	T,TGGC	401.06	27	6,7,9	44928	ENSGALG00000050058	REEP1	ENSGALT00000095594.1	protein_coding	c.*34312_*34314delGCC	.	downstream_gene_variant	MODIFIER	NC_4 INDEL
4	85498622	.	GT	G	187.6	76	48,13	0/1	ENSGALG00000050058	REEP1	ENSGALT00000095594.1	protein_coding	c.*2196delA	.	3_prime_UTR_variant	MODIFIER	NC_4 INDEL
4	85529361	.	A	AG	1998.64	54	5,49	0/1	ENSGALG00000050058	REEP1	ENSGALT00000095594.1	protein_coding	c.248_249insC	p.Pro84fs	frameshift_variant	HIGH	NC_4 INDEL
4	85529361	.	A	AG	1998.64	54	5,49	0/1	ENSGALG00000050058	REEP1	ENSGALT00000025455.6	protein_coding	c.249-6_249-5insC	.	splice_region_variant&intron_variant	LOW	NC_4 INDEL
