# Supplementary material for: Exploration of Potential Target Genes of miR-24-3p in Chicken Myoblasts by Transcriptome Sequencing Analysis
Source: Genes (Basel). 2023 Sep 5;14(9):1764. doi: 10.3390/genes14091764 (PMC10530709; doi:10.3390/genes14091764)
Supplement: Supplementary file 1 [file genes-14-01764-s001.zip › Table S4 SNP mimic NC.xlsx]

## Sheet: Sheet1
CHROM	POS	ID	REF	ALT	QUAL	DP	AD	GT	GeneID	GeneName	FeatureID	Biotype	HGVS_C	HGVS_P	EFFECT	IMPACT	mimic_1 SNP
4	85493527	.	T	C	1371.6	98	56,42	0/1	ENSGALG00000050058	REEP1	ENSGALT00000095594.1	protein_coding	c.*34132A>G	.	downstream_gene_variant	MODIFIER	mimic_1 SNP
4	85494102	.	A	G	3011.03	75	0,75	44927	ENSGALG00000050058	REEP1	ENSGALT00000095594.1	protein_coding	c.*33557T>C	.	downstream_gene_variant	MODIFIER	mimic_1 SNP
4	85494625	.	C	T	827.6	55	28,27	0/1	ENSGALG00000050058	REEP1	ENSGALT00000095594.1	protein_coding	c.*33034G>A	.	downstream_gene_variant	MODIFIER	mimic_1 SNP
4	85494744	.	C	T	1362.6	97	52,44	0/1	ENSGALG00000050058	REEP1	ENSGALT00000095594.1	protein_coding	c.*32915G>A	.	downstream_gene_variant	MODIFIER	mimic_1 SNP
4	85494866	.	G	A	110.6	20	14,5	0/1	ENSGALG00000050058	REEP1	ENSGALT00000095594.1	protein_coding	c.*32793C>T	.	downstream_gene_variant	MODIFIER	mimic_1 SNP
4	85498376	.	T	A	96.6	11	8,3	0/1	ENSGALG00000050058	REEP1	ENSGALT00000095594.1	protein_coding	c.*2443A>T	.	3_prime_UTR_variant	MODIFIER	mimic_1 SNP
4	85498820	.	T	C	69.6	31	26,4	0/1	ENSGALG00000050058	REEP1	ENSGALT00000095594.1	protein_coding	c.*1999A>G	.	3_prime_UTR_variant	MODIFIER	mimic_1 SNP
4	85498865	.	T	C	48.6	24	20,3	0/1	ENSGALG00000050058	REEP1	ENSGALT00000095594.1	protein_coding	c.*1954A>G	.	3_prime_UTR_variant	MODIFIER	mimic_1 SNP
4	85499089	.	T	C	808.6	77	46,30	0/1	ENSGALG00000050058	REEP1	ENSGALT00000095594.1	protein_coding	c.*1730A>G	.	3_prime_UTR_variant	MODIFIER	mimic_1 SNP
4	85499289	.	G	A	301.6	93	78,14	0/1	ENSGALG00000050058	REEP1	ENSGALT00000095594.1	protein_coding	c.*1530C>T	.	3_prime_UTR_variant	MODIFIER	mimic_1 SNP
4	85499322	.	G	A	807.6	95	65,29	0/1	ENSGALG00000050058	REEP1	ENSGALT00000095594.1	protein_coding	c.*1497C>T	.	3_prime_UTR_variant	MODIFIER	mimic_1 SNP
4	85499398	.	A	G	2475.91	85	8,75	44927	ENSGALG00000050058	REEP1	ENSGALT00000095594.1	protein_coding	c.*1421T>C	.	3_prime_UTR_variant	MODIFIER	mimic_1 SNP
4	85499613	.	C	T	475.6	74	53,20	0/1	ENSGALG00000050058	REEP1	ENSGALT00000095594.1	protein_coding	c.*1206G>A	.	3_prime_UTR_variant	MODIFIER	mimic_1 SNP
4	85499777	.	T	A	195.6	53	42,11	0/1	ENSGALG00000050058	REEP1	ENSGALT00000095594.1	protein_coding	c.*1042A>T	.	3_prime_UTR_variant	MODIFIER	mimic_1 SNP
4	85499907	.	C	T	1070.6	39	8,31	0/1	ENSGALG00000050058	REEP1	ENSGALT00000095594.1	protein_coding	c.*912G>A	.	3_prime_UTR_variant	MODIFIER	mimic_1 SNP
4	85500131	.	G	A	323.6	62	48,14	0/1	ENSGALG00000050058	REEP1	ENSGALT00000095594.1	protein_coding	c.*688C>T	.	3_prime_UTR_variant	MODIFIER	mimic_1 SNP
4	85500373	.	G	A	353.6	46	33,13	0/1	ENSGALG00000050058	REEP1	ENSGALT00000095594.1	protein_coding	c.*446C>T	.	3_prime_UTR_variant	MODIFIER	mimic_1 SNP
4	85500426	.	C	T	213.6	45	33,12	0/1	ENSGALG00000050058	REEP1	ENSGALT00000095594.1	protein_coding	c.*393G>A	.	3_prime_UTR_variant	MODIFIER	mimic_1 SNP
4	85508434	.	A	G	53.6	10	7,3	0/1	ENSGALG00000050058	REEP1	ENSGALT00000095594.1	protein_coding	c.*208-7823T>C	.	intron_variant	MODIFIER	mimic_1 SNP
4	85517369	.	G	C	256.6	48	37,10	0/1	ENSGALG00000050058	REEP1	ENSGALT00000025455.6	protein_coding	c.504C>G	p.Ser168Ser	synonymous_variant	LOW	mimic_1 SNP
4	85517369	.	G	C	256.6	48	37,10	0/1	ENSGALG00000050058	REEP1	ENSGALT00000095594.1	protein_coding	c.*131C>G	.	3_prime_UTR_variant	MODIFIER	mimic_1 SNP
4	85527654	.	G	A	158.6	56	48,8	0/1	ENSGALG00000050058	REEP1	ENSGALT00000025455.6	protein_coding	c.378C>T	p.Val126Val	synonymous_variant	LOW	mimic_1 SNP
4	85527654	.	G	A	158.6	56	48,8	0/1	ENSGALG00000050058	REEP1	ENSGALT00000095594.1	protein_coding	c.*5C>T	.	3_prime_UTR_variant	MODIFIER	mimic_1 SNP
4	85527720	.	G	A	203.6	75	62,12	0/1	ENSGALG00000050058	REEP1	ENSGALT00000095594.1	protein_coding	c.317C>T	p.Ala106Val	missense_variant	MODERATE	mimic_1 SNP
4	85527720	.	G	A	203.6	75	62,12	0/1	ENSGALG00000050058	REEP1	ENSGALT00000025455.6	protein_coding	c.312C>T	p.Cys104Cys	synonymous_variant	LOW	mimic_1 SNP
4	85529353	.	G	C	1661.02	44	2,41	44927	ENSGALG00000050058	REEP1	ENSGALT00000095594.1	protein_coding	c.257C>G	p.Ser86Cys	missense_variant	MODERATE	mimic_1 SNP
4	85529353	.	G	C	1661.02	44	2,41	44927	ENSGALG00000050058	REEP1	ENSGALT00000025455.6	protein_coding	c.252C>G	p.Leu84Leu	synonymous_variant	LOW	mimic_1 SNP
4	85531342	.	C	T	135.6	55	44,8	0/1	ENSGALG00000050058	REEP1	ENSGALT00000025455.6	protein_coding	c.174G>A	p.Glu58Glu	synonymous_variant	LOW	mimic_1 SNP
4	85531342	.	C	T	135.6	55	44,8	0/1	ENSGALG00000050058	REEP1	ENSGALT00000095594.1	protein_coding	c.156G>A	p.Glu52Glu	synonymous_variant	LOW	mimic_1 SNP
4	85531351	.	T	C	1313.6	48	9,37	0/1	ENSGALG00000050058	REEP1	ENSGALT00000025455.6	protein_coding	c.165A>G	p.Thr55Thr	synonymous_variant	LOW	mimic_1 SNP
4	85531351	.	T	C	1313.6	48	9,37	0/1	ENSGALG00000050058	REEP1	ENSGALT00000095594.1	protein_coding	c.147A>G	p.Thr49Thr	synonymous_variant	LOW	mimic_1 SNP
6	24702277	.	A	C	420.81	13	1,12	0/1	ENSGALG00000008281	NEURL1	ENSGALT00000013474.4	protein_coding	c.318A>C	p.Leu106Leu	synonymous_variant	LOW	mimic_1 SNP
6	24702370	.	C	T	50.6	11	8,3	0/1	ENSGALG00000008281	NEURL1	ENSGALT00000013474.4	protein_coding	c.411C>T	p.Ala137Ala	synonymous_variant	LOW	mimic_1 SNP
6	24702529	.	C	T	159.6	14	9,5	0/1	ENSGALG00000008281	NEURL1	ENSGALT00000013474.4	protein_coding	c.570C>T	p.Tyr190Tyr	synonymous_variant	LOW	mimic_1 SNP
6	24749707	.	C	T	210.6	16	8,8	0/1	ENSGALG00000008281	NEURL1	ENSGALT00000013474.4	protein_coding	c.1296C>T	p.Ala432Ala	synonymous_variant	LOW	mimic_1 SNP
6	24751633	.	C	T	259.6	11	3,8	0/1	ENSGALG00000008281	NEURL1	ENSGALT00000013474.4	protein_coding	c.*318C>T	.	3_prime_UTR_variant	MODIFIER	mimic_1 SNP
6	24751648	.	C	T	302.6	14	3,10	0/1	ENSGALG00000008281	NEURL1	ENSGALT00000013474.4	protein_coding	c.*333C>T	.	3_prime_UTR_variant	MODIFIER	mimic_1 SNP
6	24751918	.	G	A	95.6	11	6,4	0/1	ENSGALG00000008281	NEURL1	ENSGALT00000013474.4	protein_coding	c.*603G>A	.	3_prime_UTR_variant	MODIFIER	mimic_1 SNP
6	24751936	.	T	C	81.6	13	9,3	0/1	ENSGALG00000008281	NEURL1	ENSGALT00000013474.4	protein_coding	c.*621T>C	.	3_prime_UTR_variant	MODIFIER	mimic_1 SNP
6	24752044	.	T	C	620.1	18	1,17	44927	ENSGALG00000008281	NEURL1	ENSGALT00000013474.4	protein_coding	c.*729T>C	.	3_prime_UTR_variant	MODIFIER	mimic_1 SNP
6	24752184	.	C	T	114.6	15	11,4	0/1	ENSGALG00000008281	NEURL1	ENSGALT00000013474.4	protein_coding	c.*869C>T	.	3_prime_UTR_variant	MODIFIER	mimic_1 SNP
6	24752454	.	T	C	102.6	19	15,4	0/1	ENSGALG00000008281	NEURL1	ENSGALT00000013474.4	protein_coding	c.*1042+97T>C	.	intron_variant	MODIFIER	mimic_1 SNP
6	24752484	.	C	T	34.6	17	14,3	0/1	ENSGALG00000008281	NEURL1	ENSGALT00000013474.4	protein_coding	c.*1042+127C>T	.	intron_variant	MODIFIER	mimic_1 SNP
6	24752541	.	C	T	34.6	14	12,2	0/1	ENSGALG00000008281	NEURL1	ENSGALT00000013474.4	protein_coding	c.*1042+184C>T	.	intron_variant	MODIFIER	mimic_1 SNP
6	24752583	.	G	A	85.6	11	8,3	0/1	ENSGALG00000008281	NEURL1	ENSGALT00000013474.4	protein_coding	c.*1042+226G>A	.	intron_variant	MODIFIER	mimic_1 SNP
6	24752700	.	G	A	75.6	14	11,3	0/1	ENSGALG00000008281	NEURL1	ENSGALT00000013474.4	protein_coding	c.*1043-319G>A	.	intron_variant	MODIFIER	mimic_1 SNP
6	24752736	.	G	A	116.6	17	12,5	0/1	ENSGALG00000008281	NEURL1	ENSGALT00000013474.4	protein_coding	c.*1043-283G>A	.	intron_variant	MODIFIER	mimic_1 SNP
6	24752859	.	T	C	871.02	24	1,23	44927	ENSGALG00000008281	NEURL1	ENSGALT00000013474.4	protein_coding	c.*1043-160T>C	.	intron_variant	MODIFIER	mimic_1 SNP
6	24753147	.	C	T	169.6	13	7,6	0/1	ENSGALG00000008281	NEURL1	ENSGALT00000013474.4	protein_coding	c.*1171C>T	.	3_prime_UTR_variant	MODIFIER	mimic_1 SNP
6	24753301	.	G	A	39.6	12	10,2	0/1	ENSGALG00000008281	NEURL1	ENSGALT00000013474.4	protein_coding	c.*1325G>A	.	3_prime_UTR_variant	MODIFIER	mimic_1 SNP
6	24753481	.	G	A	111.6	19	14,5	0/1	ENSGALG00000008281	NEURL1	ENSGALT00000013474.4	protein_coding	c.*1505G>A	.	3_prime_UTR_variant	MODIFIER	mimic_1 SNP
6	24753555	.	G	A	215.6	14	7,7	0/1	ENSGALG00000008281	NEURL1	ENSGALT00000013474.4	protein_coding	c.*1579G>A	.	3_prime_UTR_variant	MODIFIER	mimic_1 SNP
6	24755971	.	A	G	1931.6	77	17,60	0/1	ENSGALG00000008281	NEURL1	ENSGALT00000013474.4	protein_coding	c.*4656A>G	.	downstream_gene_variant	MODIFIER	mimic_1 SNP
4	85493527	.	T	C	1175.6	77	40,36	0/1	ENSGALG00000050058	REEP1	ENSGALT00000095594.1	protein_coding	c.*34132A>G	.	downstream_gene_variant	MODIFIER	mimic_2 SNP
4	85494102	.	A	G	2613.03	68	0,66	44927	ENSGALG00000050058	REEP1	ENSGALT00000095594.1	protein_coding	c.*33557T>C	.	downstream_gene_variant	MODIFIER	mimic_2 SNP
4	85494625	.	C	T	590.6	54	33,20	0/1	ENSGALG00000050058	REEP1	ENSGALT00000095594.1	protein_coding	c.*33034G>A	.	downstream_gene_variant	MODIFIER	mimic_2 SNP
4	85494744	.	C	T	745.6	55	27,25	0/1	ENSGALG00000050058	REEP1	ENSGALT00000095594.1	protein_coding	c.*32915G>A	.	downstream_gene_variant	MODIFIER	mimic_2 SNP
4	85498376	.	T	A	160.6	16	10,6	0/1	ENSGALG00000050058	REEP1	ENSGALT00000095594.1	protein_coding	c.*2443A>T	.	3_prime_UTR_variant	MODIFIER	mimic_2 SNP
4	85499089	.	T	C	788.6	72	44,28	0/1	ENSGALG00000050058	REEP1	ENSGALT00000095594.1	protein_coding	c.*1730A>G	.	3_prime_UTR_variant	MODIFIER	mimic_2 SNP
4	85499289	.	G	A	589.6	82	61,21	0/1	ENSGALG00000050058	REEP1	ENSGALT00000095594.1	protein_coding	c.*1530C>T	.	3_prime_UTR_variant	MODIFIER	mimic_2 SNP
4	85499322	.	G	A	300.6	81	67,14	0/1	ENSGALG00000050058	REEP1	ENSGALT00000095594.1	protein_coding	c.*1497C>T	.	3_prime_UTR_variant	MODIFIER	mimic_2 SNP
4	85499398	.	A	G	1746.6	58	6,51	0/1	ENSGALG00000050058	REEP1	ENSGALT00000095594.1	protein_coding	c.*1421T>C	.	3_prime_UTR_variant	MODIFIER	mimic_2 SNP
4	85499613	.	C	T	264.6	73	56,16	0/1	ENSGALG00000050058	REEP1	ENSGALT00000095594.1	protein_coding	c.*1206G>A	.	3_prime_UTR_variant	MODIFIER	mimic_2 SNP
4	85499777	.	T	A	360.6	57	43,14	0/1	ENSGALG00000050058	REEP1	ENSGALT00000095594.1	protein_coding	c.*1042A>T	.	3_prime_UTR_variant	MODIFIER	mimic_2 SNP
4	85499907	.	C	T	1186.6	50	12,37	0/1	ENSGALG00000050058	REEP1	ENSGALT00000095594.1	protein_coding	c.*912G>A	.	3_prime_UTR_variant	MODIFIER	mimic_2 SNP
4	85500131	.	G	A	223.6	62	52,10	0/1	ENSGALG00000050058	REEP1	ENSGALT00000095594.1	protein_coding	c.*688C>T	.	3_prime_UTR_variant	MODIFIER	mimic_2 SNP
4	85500373	.	G	A	486.6	60	42,16	0/1	ENSGALG00000050058	REEP1	ENSGALT00000095594.1	protein_coding	c.*446C>T	.	3_prime_UTR_variant	MODIFIER	mimic_2 SNP
4	85510157	.	A	G	89.6	12	8,4	0/1	ENSGALG00000050058	REEP1	ENSGALT00000095594.1	protein_coding	c.*207+7136T>C	.	intron_variant	MODIFIER	mimic_2 SNP
4	85517369	.	G	C	635.6	59	35,24	0/1	ENSGALG00000050058	REEP1	ENSGALT00000025455.6	protein_coding	c.504C>G	p.Ser168Ser	synonymous_variant	LOW	mimic_2 SNP
4	85517369	.	G	C	635.6	59	35,24	0/1	ENSGALG00000050058	REEP1	ENSGALT00000095594.1	protein_coding	c.*131C>G	.	3_prime_UTR_variant	MODIFIER	mimic_2 SNP
4	85527720	.	G	A	543.6	60	39,19	0/1	ENSGALG00000050058	REEP1	ENSGALT00000095594.1	protein_coding	c.317C>T	p.Ala106Val	missense_variant	MODERATE	mimic_2 SNP
4	85527720	.	G	A	543.6	60	39,19	0/1	ENSGALG00000050058	REEP1	ENSGALT00000025455.6	protein_coding	c.312C>T	p.Cys104Cys	synonymous_variant	LOW	mimic_2 SNP
4	85529353	.	G	C	2087.03	51	1,49	44927	ENSGALG00000050058	REEP1	ENSGALT00000095594.1	protein_coding	c.257C>G	p.Ser86Cys	missense_variant	MODERATE	mimic_2 SNP
4	85529353	.	G	C	2087.03	51	1,49	44927	ENSGALG00000050058	REEP1	ENSGALT00000025455.6	protein_coding	c.252C>G	p.Leu84Leu	synonymous_variant	LOW	mimic_2 SNP
4	85531351	.	T	C	1173.26	35	3,32	44927	ENSGALG00000050058	REEP1	ENSGALT00000025455.6	protein_coding	c.165A>G	p.Thr55Thr	synonymous_variant	LOW	mimic_2 SNP
4	85531351	.	T	C	1173.26	35	3,32	44927	ENSGALG00000050058	REEP1	ENSGALT00000095594.1	protein_coding	c.147A>G	p.Thr49Thr	synonymous_variant	LOW	mimic_2 SNP
6	24749707	.	C	T	38.6	15	12,3	0/1	ENSGALG00000008281	NEURL1	ENSGALT00000013474.4	protein_coding	c.1296C>T	p.Ala432Ala	synonymous_variant	LOW	mimic_2 SNP
6	24751388	.	T	G	45.6	10	8,2	0/1	ENSGALG00000008281	NEURL1	ENSGALT00000013474.4	protein_coding	c.*73T>G	.	3_prime_UTR_variant	MODIFIER	mimic_2 SNP
6	24751902	.	C	T	80.6	15	11,4	0/1	ENSGALG00000008281	NEURL1	ENSGALT00000013474.4	protein_coding	c.*587C>T	.	3_prime_UTR_variant	MODIFIER	mimic_2 SNP
6	24751936	.	T	C	125.6	14	9,5	0/1	ENSGALG00000008281	NEURL1	ENSGALT00000013474.4	protein_coding	c.*621T>C	.	3_prime_UTR_variant	MODIFIER	mimic_2 SNP
6	24751945	.	C	A	30.6	15	13,2	0/1	ENSGALG00000008281	NEURL1	ENSGALT00000013474.4	protein_coding	c.*630C>A	.	3_prime_UTR_variant	MODIFIER	mimic_2 SNP
6	24751990	.	C	T	41.6	14	11,3	0/1	ENSGALG00000008281	NEURL1	ENSGALT00000013474.4	protein_coding	c.*675C>T	.	3_prime_UTR_variant	MODIFIER	mimic_2 SNP
6	24752004	.	T	C	86.6	13	9,4	0/1	ENSGALG00000008281	NEURL1	ENSGALT00000013474.4	protein_coding	c.*689T>C	.	3_prime_UTR_variant	MODIFIER	mimic_2 SNP
6	24752044	.	T	C	328.01	10	0,9	44927	ENSGALG00000008281	NEURL1	ENSGALT00000013474.4	protein_coding	c.*729T>C	.	3_prime_UTR_variant	MODIFIER	mimic_2 SNP
6	24752454	.	T	C	54.6	10	7,3	0/1	ENSGALG00000008281	NEURL1	ENSGALT00000013474.4	protein_coding	c.*1042+97T>C	.	intron_variant	MODIFIER	mimic_2 SNP
6	24752484	.	C	T	29.6	13	10,3	0/1	ENSGALG00000008281	NEURL1	ENSGALT00000013474.4	protein_coding	c.*1042+127C>T	.	intron_variant	MODIFIER	mimic_2 SNP
6	24752592	.	A	G	326.63	10	1,9	0/1	ENSGALG00000008281	NEURL1	ENSGALT00000013474.4	protein_coding	c.*1042+235A>G	.	intron_variant	MODIFIER	mimic_2 SNP
6	24752736	.	G	A	42.6	11	9,2	0/1	ENSGALG00000008281	NEURL1	ENSGALT00000013474.4	protein_coding	c.*1043-283G>A	.	intron_variant	MODIFIER	mimic_2 SNP
6	24752859	.	T	C	427.02	13	0,13	44927	ENSGALG00000008281	NEURL1	ENSGALT00000013474.4	protein_coding	c.*1043-160T>C	.	intron_variant	MODIFIER	mimic_2 SNP
6	24753301	.	G	A	171.6	10	5,5	0/1	ENSGALG00000008281	NEURL1	ENSGALT00000013474.4	protein_coding	c.*1325G>A	.	3_prime_UTR_variant	MODIFIER	mimic_2 SNP
6	24753481	.	G	A	183.6	11	4,7	0/1	ENSGALG00000008281	NEURL1	ENSGALT00000013474.4	protein_coding	c.*1505G>A	.	3_prime_UTR_variant	MODIFIER	mimic_2 SNP
6	24753555	.	G	A	45.6	10	8,2	0/1	ENSGALG00000008281	NEURL1	ENSGALT00000013474.4	protein_coding	c.*1579G>A	.	3_prime_UTR_variant	MODIFIER	mimic_2 SNP
6	24755971	.	A	G	1081.6	39	5,32	0/1	ENSGALG00000008281	NEURL1	ENSGALT00000013474.4	protein_coding	c.*4656A>G	.	downstream_gene_variant	MODIFIER	mimic_2 SNP
6	24756141	.	G	A	1309.6	142	92,50	0/1	ENSGALG00000008281	NEURL1	ENSGALT00000013474.4	protein_coding	c.*4826G>A	.	downstream_gene_variant	MODIFIER	mimic_2 SNP
6	24756232	.	C	T	2978.6	124	21102	0/1	ENSGALG00000008281	NEURL1	ENSGALT00000013474.4	protein_coding	c.*4917C>T	.	downstream_gene_variant	MODIFIER	mimic_2 SNP
6	24756623	.	C	T	3877.03	130	8122	44927	ENSGALG00000008281	NEURL1	ENSGALT00000013474.4	protein_coding	c.*5308C>T	.	downstream_gene_variant	MODIFIER	mimic_2 SNP
6	24756790	.	C	T	666.6	95	70,24	0/1	ENSGALG00000008281	NEURL1	ENSGALT00000013474.4	protein_coding	c.*5475C>T	.	downstream_gene_variant	MODIFIER	mimic_2 SNP
6	24756858	.	T	C	541.6	118	93,24	0/1	ENSGALG00000008281	NEURL1	ENSGALT00000013474.4	protein_coding	c.*5543T>C	.	downstream_gene_variant	MODIFIER	mimic_2 SNP
6	24757366	.	C	T	4006.99	121	11110	44927	ENSGALG00000008281	NEURL1	ENSGALT00000013474.4	protein_coding	c.*6051C>T	.	downstream_gene_variant	MODIFIER	mimic_2 SNP
6	24757369	.	A	G	507.6	129	105,24	0/1	ENSGALG00000008281	NEURL1	ENSGALT00000013474.4	protein_coding	c.*6054A>G	.	downstream_gene_variant	MODIFIER	mimic_2 SNP
6	24757421	.	G	A	3817.6	139	16122	0/1	ENSGALG00000008281	NEURL1	ENSGALT00000013474.4	protein_coding	c.*6106G>A	.	downstream_gene_variant	MODIFIER	mimic_2 SNP
6	24757607	.	T	A	292.6	97	80,16	0/1	ENSGALG00000008281	NEURL1	ENSGALT00000013474.4	protein_coding	c.*6292T>A	.	downstream_gene_variant	MODIFIER	mimic_2 SNP
6	24757765	.	T	C	657.6	93	67,24	0/1	ENSGALG00000008281	NEURL1	ENSGALT00000013474.4	protein_coding	c.*6450T>C	.	downstream_gene_variant	MODIFIER	mimic_2 SNP
6	24757777	.	T	C	586.6	88	62,23	0/1	ENSGALG00000008281	NEURL1	ENSGALT00000013474.4	protein_coding	c.*6462T>C	.	downstream_gene_variant	MODIFIER	mimic_2 SNP
6	24757982	.	C	T	1847.6	120	58,60	0/1	ENSGALG00000008281	NEURL1	ENSGALT00000013474.4	protein_coding	c.*6667C>T	.	downstream_gene_variant	MODIFIER	mimic_2 SNP
6	24758045	.	A	G	3771.6	136	14121	0/1	ENSGALG00000008281	NEURL1	ENSGALT00000013474.4	protein_coding	c.*6730A>G	.	downstream_gene_variant	MODIFIER	mimic_2 SNP
6	24758096	.	A	C	607.6	126	100,26	0/1	ENSGALG00000008281	NEURL1	ENSGALT00000013474.4	protein_coding	c.*6781A>C	.	downstream_gene_variant	MODIFIER	mimic_2 SNP
6	24758259	.	T	G	1842.6	106	48,57	0/1	ENSGALG00000008281	NEURL1	ENSGALT00000013474.4	protein_coding	c.*6944T>G	.	downstream_gene_variant	MODIFIER	mimic_2 SNP
6	24758532	.	G	A	523.6	85	60,24	0/1	ENSGALG00000008281	NEURL1	ENSGALT00000013474.4	protein_coding	c.*7217G>A	.	downstream_gene_variant	MODIFIER	mimic_2 SNP
4	85493527	.	T	C	1282.6	86	42,43	0/1	ENSGALG00000050058	REEP1	ENSGALT00000095594.1	protein_coding	c.*34132A>G	.	downstream_gene_variant	MODIFIER	mimic_3 SNP
4	85494102	.	A	G	2292.03	58	0,58	44927	ENSGALG00000050058	REEP1	ENSGALT00000095594.1	protein_coding	c.*33557T>C	.	downstream_gene_variant	MODIFIER	mimic_3 SNP
4	85494625	.	C	T	737.6	56	31,24	0/1	ENSGALG00000050058	REEP1	ENSGALT00000095594.1	protein_coding	c.*33034G>A	.	downstream_gene_variant	MODIFIER	mimic_3 SNP
4	85494744	.	C	T	1482.6	82	33,46	0/1	ENSGALG00000050058	REEP1	ENSGALT00000095594.1	protein_coding	c.*32915G>A	.	downstream_gene_variant	MODIFIER	mimic_3 SNP
4	85494772	.	G	A	149.6	61	51,8	0/1	ENSGALG00000050058	REEP1	ENSGALT00000095594.1	protein_coding	c.*32887C>T	.	downstream_gene_variant	MODIFIER	mimic_3 SNP
4	85494866	.	G	A	33.6	15	12,2	0/1	ENSGALG00000050058	REEP1	ENSGALT00000095594.1	protein_coding	c.*32793C>T	.	downstream_gene_variant	MODIFIER	mimic_3 SNP
4	85498820	.	T	C	99.6	31	25,5	0/1	ENSGALG00000050058	REEP1	ENSGALT00000095594.1	protein_coding	c.*1999A>G	.	3_prime_UTR_variant	MODIFIER	mimic_3 SNP
4	85499089	.	T	C	896.6	88	55,31	0/1	ENSGALG00000050058	REEP1	ENSGALT00000095594.1	protein_coding	c.*1730A>G	.	3_prime_UTR_variant	MODIFIER	mimic_3 SNP
4	85499289	.	G	A	321.6	71	58,13	0/1	ENSGALG00000050058	REEP1	ENSGALT00000095594.1	protein_coding	c.*1530C>T	.	3_prime_UTR_variant	MODIFIER	mimic_3 SNP
4	85499322	.	G	A	377.6	70	53,17	0/1	ENSGALG00000050058	REEP1	ENSGALT00000095594.1	protein_coding	c.*1497C>T	.	3_prime_UTR_variant	MODIFIER	mimic_3 SNP
4	85499398	.	A	G	1823.03	58	2,56	44927	ENSGALG00000050058	REEP1	ENSGALT00000095594.1	protein_coding	c.*1421T>C	.	3_prime_UTR_variant	MODIFIER	mimic_3 SNP
4	85499777	.	T	A	542.6	56	38,18	0/1	ENSGALG00000050058	REEP1	ENSGALT00000095594.1	protein_coding	c.*1042A>T	.	3_prime_UTR_variant	MODIFIER	mimic_3 SNP
4	85499907	.	C	T	1387.6	52	11,41	0/1	ENSGALG00000050058	REEP1	ENSGALT00000095594.1	protein_coding	c.*912G>A	.	3_prime_UTR_variant	MODIFIER	mimic_3 SNP
4	85500131	.	G	A	258.6	67	55,12	0/1	ENSGALG00000050058	REEP1	ENSGALT00000095594.1	protein_coding	c.*688C>T	.	3_prime_UTR_variant	MODIFIER	mimic_3 SNP
4	85500373	.	G	A	534.6	66	45,21	0/1	ENSGALG00000050058	REEP1	ENSGALT00000095594.1	protein_coding	c.*446C>T	.	3_prime_UTR_variant	MODIFIER	mimic_3 SNP
4	85500426	.	C	T	221.6	63	51,12	0/1	ENSGALG00000050058	REEP1	ENSGALT00000095594.1	protein_coding	c.*393G>A	.	3_prime_UTR_variant	MODIFIER	mimic_3 SNP
4	85517369	.	G	C	724.6	51	27,23	0/1	ENSGALG00000050058	REEP1	ENSGALT00000025455.6	protein_coding	c.504C>G	p.Ser168Ser	synonymous_variant	LOW	mimic_3 SNP
4	85517369	.	G	C	724.6	51	27,23	0/1	ENSGALG00000050058	REEP1	ENSGALT00000095594.1	protein_coding	c.*131C>G	.	3_prime_UTR_variant	MODIFIER	mimic_3 SNP
4	85527654	.	G	A	147.6	62	53,9	0/1	ENSGALG00000050058	REEP1	ENSGALT00000025455.6	protein_coding	c.378C>T	p.Val126Val	synonymous_variant	LOW	mimic_3 SNP
4	85527654	.	G	A	147.6	62	53,9	0/1	ENSGALG00000050058	REEP1	ENSGALT00000095594.1	protein_coding	c.*5C>T	.	3_prime_UTR_variant	MODIFIER	mimic_3 SNP
4	85527720	.	G	A	549.6	64	42,22	0/1	ENSGALG00000050058	REEP1	ENSGALT00000095594.1	protein_coding	c.317C>T	p.Ala106Val	missense_variant	MODERATE	mimic_3 SNP
4	85527720	.	G	A	549.6	64	42,22	0/1	ENSGALG00000050058	REEP1	ENSGALT00000025455.6	protein_coding	c.312C>T	p.Cys104Cys	synonymous_variant	LOW	mimic_3 SNP
4	85529353	.	G	C	2067.03	48	0,48	44927	ENSGALG00000050058	REEP1	ENSGALT00000095594.1	protein_coding	c.257C>G	p.Ser86Cys	missense_variant	MODERATE	mimic_3 SNP
4	85529353	.	G	C	2067.03	48	0,48	44927	ENSGALG00000050058	REEP1	ENSGALT00000025455.6	protein_coding	c.252C>G	p.Leu84Leu	synonymous_variant	LOW	mimic_3 SNP
4	85531351	.	T	C	834.6	31	5,24	0/1	ENSGALG00000050058	REEP1	ENSGALT00000025455.6	protein_coding	c.165A>G	p.Thr55Thr	synonymous_variant	LOW	mimic_3 SNP
4	85531351	.	T	C	834.6	31	5,24	0/1	ENSGALG00000050058	REEP1	ENSGALT00000095594.1	protein_coding	c.147A>G	p.Thr49Thr	synonymous_variant	LOW	mimic_3 SNP
6	24702277	.	A	C	567.03	19	0,18	44927	ENSGALG00000008281	NEURL1	ENSGALT00000013474.4	protein_coding	c.318A>C	p.Leu106Leu	synonymous_variant	LOW	mimic_3 SNP
6	24702370	.	C	T	42.6	11	9,2	0/1	ENSGALG00000008281	NEURL1	ENSGALT00000013474.4	protein_coding	c.411C>T	p.Ala137Ala	synonymous_variant	LOW	mimic_3 SNP
6	24702529	.	C	T	107.6	21	15,5	0/1	ENSGALG00000008281	NEURL1	ENSGALT00000013474.4	protein_coding	c.570C>T	p.Tyr190Tyr	synonymous_variant	LOW	mimic_3 SNP
6	24749707	.	C	T	305.6	22	12,9	0/1	ENSGALG00000008281	NEURL1	ENSGALT00000013474.4	protein_coding	c.1296C>T	p.Ala432Ala	synonymous_variant	LOW	mimic_3 SNP
6	24751388	.	T	G	46.6	10	8,2	0/1	ENSGALG00000008281	NEURL1	ENSGALT00000013474.4	protein_coding	c.*73T>G	.	3_prime_UTR_variant	MODIFIER	mimic_3 SNP
6	24751633	.	C	T	302.6	14	4,10	0/1	ENSGALG00000008281	NEURL1	ENSGALT00000013474.4	protein_coding	c.*318C>T	.	3_prime_UTR_variant	MODIFIER	mimic_3 SNP
6	24751648	.	C	T	328.6	16	6,10	0/1	ENSGALG00000008281	NEURL1	ENSGALT00000013474.4	protein_coding	c.*333C>T	.	3_prime_UTR_variant	MODIFIER	mimic_3 SNP
6	24751936	.	T	C	198.6	20	12,8	0/1	ENSGALG00000008281	NEURL1	ENSGALT00000013474.4	protein_coding	c.*621T>C	.	3_prime_UTR_variant	MODIFIER	mimic_3 SNP
6	24751990	.	C	T	83.6	16	10,4	0/1	ENSGALG00000008281	NEURL1	ENSGALT00000013474.4	protein_coding	c.*675C>T	.	3_prime_UTR_variant	MODIFIER	mimic_3 SNP
6	24752004	.	T	C	111.6	16	12,4	0/1	ENSGALG00000008281	NEURL1	ENSGALT00000013474.4	protein_coding	c.*689T>C	.	3_prime_UTR_variant	MODIFIER	mimic_3 SNP
6	24752044	.	T	C	628.03	17	0,17	44927	ENSGALG00000008281	NEURL1	ENSGALT00000013474.4	protein_coding	c.*729T>C	.	3_prime_UTR_variant	MODIFIER	mimic_3 SNP
6	24752084	.	C	T	138.6	17	12,5	0/1	ENSGALG00000008281	NEURL1	ENSGALT00000013474.4	protein_coding	c.*769C>T	.	3_prime_UTR_variant	MODIFIER	mimic_3 SNP
6	24752484	.	C	T	52.6	18	15,3	0/1	ENSGALG00000008281	NEURL1	ENSGALT00000013474.4	protein_coding	c.*1042+127C>T	.	intron_variant	MODIFIER	mimic_3 SNP
6	24752541	.	C	T	72.6	15	12,3	0/1	ENSGALG00000008281	NEURL1	ENSGALT00000013474.4	protein_coding	c.*1042+184C>T	.	intron_variant	MODIFIER	mimic_3 SNP
6	24752583	.	G	A	42.6	11	9,2	0/1	ENSGALG00000008281	NEURL1	ENSGALT00000013474.4	protein_coding	c.*1042+226G>A	.	intron_variant	MODIFIER	mimic_3 SNP
6	24752700	.	G	A	44.6	13	10,3	0/1	ENSGALG00000008281	NEURL1	ENSGALT00000013474.4	protein_coding	c.*1043-319G>A	.	intron_variant	MODIFIER	mimic_3 SNP
6	24752736	.	G	A	77.6	16	12,4	0/1	ENSGALG00000008281	NEURL1	ENSGALT00000013474.4	protein_coding	c.*1043-283G>A	.	intron_variant	MODIFIER	mimic_3 SNP
6	24752859	.	T	C	544.03	15	0,15	44927	ENSGALG00000008281	NEURL1	ENSGALT00000013474.4	protein_coding	c.*1043-160T>C	.	intron_variant	MODIFIER	mimic_3 SNP
6	24753147	.	C	T	162.6	13	8,5	0/1	ENSGALG00000008281	NEURL1	ENSGALT00000013474.4	protein_coding	c.*1171C>T	.	3_prime_UTR_variant	MODIFIER	mimic_3 SNP
6	24753301	.	G	A	141.6	20	15,5	0/1	ENSGALG00000008281	NEURL1	ENSGALT00000013474.4	protein_coding	c.*1325G>A	.	3_prime_UTR_variant	MODIFIER	mimic_3 SNP
6	24753481	.	G	A	286.6	17	7,9	0/1	ENSGALG00000008281	NEURL1	ENSGALT00000013474.4	protein_coding	c.*1505G>A	.	3_prime_UTR_variant	MODIFIER	mimic_3 SNP
6	24753555	.	G	A	166.6	14	8,6	0/1	ENSGALG00000008281	NEURL1	ENSGALT00000013474.4	protein_coding	c.*1579G>A	.	3_prime_UTR_variant	MODIFIER	mimic_3 SNP
6	24755971	.	A	G	1621.6	55	6,46	0/1	ENSGALG00000008281	NEURL1	ENSGALT00000013474.4	protein_coding	c.*4656A>G	.	downstream_gene_variant	MODIFIER	mimic_3 SNP
4	85493527	.	T	C	1584.6	92	43,47	0/1	ENSGALG00000050058	REEP1	ENSGALT00000095594.1	protein_coding	c.*34132A>G	.	downstream_gene_variant	MODIFIER	mimic_4 SNP
4	85494102	.	A	G	2999.03	78	0,74	44927	ENSGALG00000050058	REEP1	ENSGALT00000095594.1	protein_coding	c.*33557T>C	.	downstream_gene_variant	MODIFIER	mimic_4 SNP
4	85494625	.	C	T	844.6	59	29,27	0/1	ENSGALG00000050058	REEP1	ENSGALT00000095594.1	protein_coding	c.*33034G>A	.	downstream_gene_variant	MODIFIER	mimic_4 SNP
4	85494744	.	C	T	1120.6	79	39,35	0/1	ENSGALG00000050058	REEP1	ENSGALT00000095594.1	protein_coding	c.*32915G>A	.	downstream_gene_variant	MODIFIER	mimic_4 SNP
4	85494866	.	G	A	63.6	18	15,3	0/1	ENSGALG00000050058	REEP1	ENSGALT00000095594.1	protein_coding	c.*32793C>T	.	downstream_gene_variant	MODIFIER	mimic_4 SNP
4	85498376	.	T	A	79.6	22	17,4	0/1	ENSGALG00000050058	REEP1	ENSGALT00000095594.1	protein_coding	c.*2443A>T	.	3_prime_UTR_variant	MODIFIER	mimic_4 SNP
4	85499089	.	T	C	606.6	64	41,21	0/1	ENSGALG00000050058	REEP1	ENSGALT00000095594.1	protein_coding	c.*1730A>G	.	3_prime_UTR_variant	MODIFIER	mimic_4 SNP
4	85499289	.	G	A	513.6	81	58,20	0/1	ENSGALG00000050058	REEP1	ENSGALT00000095594.1	protein_coding	c.*1530C>T	.	3_prime_UTR_variant	MODIFIER	mimic_4 SNP
4	85499322	.	G	A	389.6	92	72,17	0/1	ENSGALG00000050058	REEP1	ENSGALT00000095594.1	protein_coding	c.*1497C>T	.	3_prime_UTR_variant	MODIFIER	mimic_4 SNP
4	85499398	.	A	G	2415.91	80	5,70	44927	ENSGALG00000050058	REEP1	ENSGALT00000095594.1	protein_coding	c.*1421T>C	.	3_prime_UTR_variant	MODIFIER	mimic_4 SNP
4	85499613	.	C	T	298.6	65	53,12	0/1	ENSGALG00000050058	REEP1	ENSGALT00000095594.1	protein_coding	c.*1206G>A	.	3_prime_UTR_variant	MODIFIER	mimic_4 SNP
4	85499777	.	T	A	673.6	74	49,24	0/1	ENSGALG00000050058	REEP1	ENSGALT00000095594.1	protein_coding	c.*1042A>T	.	3_prime_UTR_variant	MODIFIER	mimic_4 SNP
4	85499907	.	C	T	1543.6	59	11,47	0/1	ENSGALG00000050058	REEP1	ENSGALT00000095594.1	protein_coding	c.*912G>A	.	3_prime_UTR_variant	MODIFIER	mimic_4 SNP
4	85500131	.	G	A	145.6	60	50,9	0/1	ENSGALG00000050058	REEP1	ENSGALT00000095594.1	protein_coding	c.*688C>T	.	3_prime_UTR_variant	MODIFIER	mimic_4 SNP
4	85500373	.	G	A	503.6	69	51,18	0/1	ENSGALG00000050058	REEP1	ENSGALT00000095594.1	protein_coding	c.*446C>T	.	3_prime_UTR_variant	MODIFIER	mimic_4 SNP
4	85500426	.	C	T	236.6	71	57,11	0/1	ENSGALG00000050058	REEP1	ENSGALT00000095594.1	protein_coding	c.*393G>A	.	3_prime_UTR_variant	MODIFIER	mimic_4 SNP
4	85507908	.	C	T	33.6	16	12,2	0/1	ENSGALG00000050058	REEP1	ENSGALT00000095594.1	protein_coding	c.*208-7297G>A	.	intron_variant	MODIFIER	mimic_4 SNP
4	85508804	.	T	C	331.01	10	0,9	44927	ENSGALG00000050058	REEP1	ENSGALT00000095594.1	protein_coding	c.*208-8193A>G	.	intron_variant	MODIFIER	mimic_4 SNP
4	85508865	.	T	C	146.6	10	4,5	0/1	ENSGALG00000050058	REEP1	ENSGALT00000095594.1	protein_coding	c.*208-8254A>G	.	intron_variant	MODIFIER	mimic_4 SNP
4	85508866	.	G	A	48.6	10	7,2	0/1	ENSGALG00000050058	REEP1	ENSGALT00000095594.1	protein_coding	c.*208-8255C>T	.	intron_variant	MODIFIER	mimic_4 SNP
4	85517335	.	G	C	135.6	70	57,9	0/1	ENSGALG00000050058	REEP1	ENSGALT00000025455.6	protein_coding	c.538C>G	p.Pro180Ala	missense_variant	MODERATE	mimic_4 SNP
4	85517335	.	G	C	135.6	70	57,9	0/1	ENSGALG00000050058	REEP1	ENSGALT00000095594.1	protein_coding	c.*165C>G	.	3_prime_UTR_variant	MODIFIER	mimic_4 SNP
4	85517369	.	G	C	931.6	75	39,31	0/1	ENSGALG00000050058	REEP1	ENSGALT00000025455.6	protein_coding	c.504C>G	p.Ser168Ser	synonymous_variant	LOW	mimic_4 SNP
4	85517369	.	G	C	931.6	75	39,31	0/1	ENSGALG00000050058	REEP1	ENSGALT00000095594.1	protein_coding	c.*131C>G	.	3_prime_UTR_variant	MODIFIER	mimic_4 SNP
4	85527654	.	G	A	218.6	62	50,10	0/1	ENSGALG00000050058	REEP1	ENSGALT00000025455.6	protein_coding	c.378C>T	p.Val126Val	synonymous_variant	LOW	mimic_4 SNP
4	85527654	.	G	A	218.6	62	50,10	0/1	ENSGALG00000050058	REEP1	ENSGALT00000095594.1	protein_coding	c.*5C>T	.	3_prime_UTR_variant	MODIFIER	mimic_4 SNP
4	85527720	.	G	A	502.6	74	53,19	0/1	ENSGALG00000050058	REEP1	ENSGALT00000095594.1	protein_coding	c.317C>T	p.Ala106Val	missense_variant	MODERATE	mimic_4 SNP
4	85527720	.	G	A	502.6	74	53,19	0/1	ENSGALG00000050058	REEP1	ENSGALT00000025455.6	protein_coding	c.312C>T	p.Cys104Cys	synonymous_variant	LOW	mimic_4 SNP
4	85529353	.	G	C	1633.02	44	2,40	44927	ENSGALG00000050058	REEP1	ENSGALT00000095594.1	protein_coding	c.257C>G	p.Ser86Cys	missense_variant	MODERATE	mimic_4 SNP
4	85529353	.	G	C	1633.02	44	2,40	44927	ENSGALG00000050058	REEP1	ENSGALT00000025455.6	protein_coding	c.252C>G	p.Leu84Leu	synonymous_variant	LOW	mimic_4 SNP
4	85531351	.	T	C	1290.6	44	8,36	0/1	ENSGALG00000050058	REEP1	ENSGALT00000025455.6	protein_coding	c.165A>G	p.Thr55Thr	synonymous_variant	LOW	mimic_4 SNP
4	85531351	.	T	C	1290.6	44	8,36	0/1	ENSGALG00000050058	REEP1	ENSGALT00000095594.1	protein_coding	c.147A>G	p.Thr49Thr	synonymous_variant	LOW	mimic_4 SNP
6	24702277	.	A	C	407.02	13	0,12	44927	ENSGALG00000008281	NEURL1	ENSGALT00000013474.4	protein_coding	c.318A>C	p.Leu106Leu	synonymous_variant	LOW	mimic_4 SNP
6	24702529	.	C	T	220.6	14	7,7	0/1	ENSGALG00000008281	NEURL1	ENSGALT00000013474.4	protein_coding	c.570C>T	p.Tyr190Tyr	synonymous_variant	LOW	mimic_4 SNP
6	24749707	.	C	T	188.6	19	12,6	0/1	ENSGALG00000008281	NEURL1	ENSGALT00000013474.4	protein_coding	c.1296C>T	p.Ala432Ala	synonymous_variant	LOW	mimic_4 SNP
6	24751388	.	T	G	78.6	13	10,3	0/1	ENSGALG00000008281	NEURL1	ENSGALT00000013474.4	protein_coding	c.*73T>G	.	3_prime_UTR_variant	MODIFIER	mimic_4 SNP
6	24751764	.	G	A	30.6	16	13,2	0/1	ENSGALG00000008281	NEURL1	ENSGALT00000013474.4	protein_coding	c.*449G>A	.	3_prime_UTR_variant	MODIFIER	mimic_4 SNP
6	24751936	.	T	C	230.6	18	11,7	0/1	ENSGALG00000008281	NEURL1	ENSGALT00000013474.4	protein_coding	c.*621T>C	.	3_prime_UTR_variant	MODIFIER	mimic_4 SNP
6	24751990	.	C	A	42.6	23	18,3	0/1	ENSGALG00000008281	NEURL1	ENSGALT00000013474.4	protein_coding	c.*675C>A	.	3_prime_UTR_variant	MODIFIER	mimic_4 SNP
6	24752004	.	T	C	343.6	22	12,10	0/1	ENSGALG00000008281	NEURL1	ENSGALT00000013474.4	protein_coding	c.*689T>C	.	3_prime_UTR_variant	MODIFIER	mimic_4 SNP
6	24752044	.	T	C	662.03	17	0,17	44927	ENSGALG00000008281	NEURL1	ENSGALT00000013474.4	protein_coding	c.*729T>C	.	3_prime_UTR_variant	MODIFIER	mimic_4 SNP
6	24752184	.	C	T	30.6	15	13,2	0/1	ENSGALG00000008281	NEURL1	ENSGALT00000013474.4	protein_coding	c.*869C>T	.	3_prime_UTR_variant	MODIFIER	mimic_4 SNP
6	24752541	.	C	T	89.6	12	8,4	0/1	ENSGALG00000008281	NEURL1	ENSGALT00000013474.4	protein_coding	c.*1042+184C>T	.	intron_variant	MODIFIER	mimic_4 SNP
6	24752736	.	G	A	87.6	10	7,3	0/1	ENSGALG00000008281	NEURL1	ENSGALT00000013474.4	protein_coding	c.*1043-283G>A	.	intron_variant	MODIFIER	mimic_4 SNP
6	24752859	.	T	C	608.26	20	2,18	44927	ENSGALG00000008281	NEURL1	ENSGALT00000013474.4	protein_coding	c.*1043-160T>C	.	intron_variant	MODIFIER	mimic_4 SNP
6	24753147	.	C	T	111.6	12	8,4	0/1	ENSGALG00000008281	NEURL1	ENSGALT00000013474.4	protein_coding	c.*1171C>T	.	3_prime_UTR_variant	MODIFIER	mimic_4 SNP
6	24753481	.	G	A	117.6	15	10,4	0/1	ENSGALG00000008281	NEURL1	ENSGALT00000013474.4	protein_coding	c.*1505G>A	.	3_prime_UTR_variant	MODIFIER	mimic_4 SNP
6	24753555	.	G	A	119.6	12	7,5	0/1	ENSGALG00000008281	NEURL1	ENSGALT00000013474.4	protein_coding	c.*1579G>A	.	3_prime_UTR_variant	MODIFIER	mimic_4 SNP
6	24755971	.	A	G	1205.6	56	17,37	0/1	ENSGALG00000008281	NEURL1	ENSGALT00000013474.4	protein_coding	c.*4656A>G	.	downstream_gene_variant	MODIFIER	mimic_4 SNP
4	85493527	.	T	C	843.6	85	52,28	0/1	ENSGALG00000050058	REEP1	ENSGALT00000095594.1	protein_coding	c.*34132A>G	.	downstream_gene_variant	MODIFIER	NC_1 SNP
4	85494102	.	A	G	2063.03	54	0,51	44927	ENSGALG00000050058	REEP1	ENSGALT00000095594.1	protein_coding	c.*33557T>C	.	downstream_gene_variant	MODIFIER	NC_1 SNP
4	85494625	.	C	T	560.6	57	35,18	0/1	ENSGALG00000050058	REEP1	ENSGALT00000095594.1	protein_coding	c.*33034G>A	.	downstream_gene_variant	MODIFIER	NC_1 SNP
4	85494744	.	C	T	918.6	74	35,33	0/1	ENSGALG00000050058	REEP1	ENSGALT00000095594.1	protein_coding	c.*32915G>A	.	downstream_gene_variant	MODIFIER	NC_1 SNP
4	85498297	.	C	T	70.6	22	16,3	0/1	ENSGALG00000050058	REEP1	ENSGALT00000095594.1	protein_coding	c.*2522G>A	.	3_prime_UTR_variant	MODIFIER	NC_1 SNP
4	85498298	.	G	T	70.6	21	15,3	0/1	ENSGALG00000050058	REEP1	ENSGALT00000095594.1	protein_coding	c.*2521C>A	.	3_prime_UTR_variant	MODIFIER	NC_1 SNP
4	85498376	.	T	A	66.6	29	22,4	0/1	ENSGALG00000050058	REEP1	ENSGALT00000095594.1	protein_coding	c.*2443A>T	.	3_prime_UTR_variant	MODIFIER	NC_1 SNP
4	85498820	.	T	C	89.6	43	35,6	0/1	ENSGALG00000050058	REEP1	ENSGALT00000095594.1	protein_coding	c.*1999A>G	.	3_prime_UTR_variant	MODIFIER	NC_1 SNP
4	85499089	.	T	C	793.6	113	80,30	0/1	ENSGALG00000050058	REEP1	ENSGALT00000095594.1	protein_coding	c.*1730A>G	.	3_prime_UTR_variant	MODIFIER	NC_1 SNP
4	85499289	.	G	A	592.6	137	106,27	0/1	ENSGALG00000050058	REEP1	ENSGALT00000095594.1	protein_coding	c.*1530C>T	.	3_prime_UTR_variant	MODIFIER	NC_1 SNP
4	85499322	.	G	A	672.6	148	114,31	0/1	ENSGALG00000050058	REEP1	ENSGALT00000095594.1	protein_coding	c.*1497C>T	.	3_prime_UTR_variant	MODIFIER	NC_1 SNP
4	85499398	.	A	G	3840.03	109	3104	44927	ENSGALG00000050058	REEP1	ENSGALT00000095594.1	protein_coding	c.*1421T>C	.	3_prime_UTR_variant	MODIFIER	NC_1 SNP
4	85499613	.	C	T	512.6	117	89,25	0/1	ENSGALG00000050058	REEP1	ENSGALT00000095594.1	protein_coding	c.*1206G>A	.	3_prime_UTR_variant	MODIFIER	NC_1 SNP
4	85499777	.	T	A	431.6	90	71,18	0/1	ENSGALG00000050058	REEP1	ENSGALT00000095594.1	protein_coding	c.*1042A>T	.	3_prime_UTR_variant	MODIFIER	NC_1 SNP
4	85499907	.	C	T	2051.6	77	16,58	0/1	ENSGALG00000050058	REEP1	ENSGALT00000095594.1	protein_coding	c.*912G>A	.	3_prime_UTR_variant	MODIFIER	NC_1 SNP
4	85500373	.	G	A	1097.6	119	73,40	0/1	ENSGALG00000050058	REEP1	ENSGALT00000095594.1	protein_coding	c.*446C>T	.	3_prime_UTR_variant	MODIFIER	NC_1 SNP
4	85500426	.	C	T	425.6	111	86,19	0/1	ENSGALG00000050058	REEP1	ENSGALT00000095594.1	protein_coding	c.*393G>A	.	3_prime_UTR_variant	MODIFIER	NC_1 SNP
4	85509246	.	T	C	90.6	10	6,3	0/1	ENSGALG00000050058	REEP1	ENSGALT00000095594.1	protein_coding	c.*207+8047A>G	.	intron_variant	MODIFIER	NC_1 SNP
4	85509337	.	G	A	226.6	11	5,6	0/1	ENSGALG00000050058	REEP1	ENSGALT00000095594.1	protein_coding	c.*207+7956C>T	.	intron_variant	MODIFIER	NC_1 SNP
4	85517335	.	G	C	139.6	52	43,8	0/1	ENSGALG00000050058	REEP1	ENSGALT00000025455.6	protein_coding	c.538C>G	p.Pro180Ala	missense_variant	MODERATE	NC_1 SNP
4	85517335	.	G	C	139.6	52	43,8	0/1	ENSGALG00000050058	REEP1	ENSGALT00000095594.1	protein_coding	c.*165C>G	.	3_prime_UTR_variant	MODIFIER	NC_1 SNP
4	85517369	.	G	C	683.6	53	29,23	0/1	ENSGALG00000050058	REEP1	ENSGALT00000025455.6	protein_coding	c.504C>G	p.Ser168Ser	synonymous_variant	LOW	NC_1 SNP
4	85517369	.	G	C	683.6	53	29,23	0/1	ENSGALG00000050058	REEP1	ENSGALT00000095594.1	protein_coding	c.*131C>G	.	3_prime_UTR_variant	MODIFIER	NC_1 SNP
4	85527654	.	G	A	213.6	71	57,11	0/1	ENSGALG00000050058	REEP1	ENSGALT00000025455.6	protein_coding	c.378C>T	p.Val126Val	synonymous_variant	LOW	NC_1 SNP
4	85527654	.	G	A	213.6	71	57,11	0/1	ENSGALG00000050058	REEP1	ENSGALT00000095594.1	protein_coding	c.*5C>T	.	3_prime_UTR_variant	MODIFIER	NC_1 SNP
4	85527720	.	G	A	577.6	97	72,21	0/1	ENSGALG00000050058	REEP1	ENSGALT00000095594.1	protein_coding	c.317C>T	p.Ala106Val	missense_variant	MODERATE	NC_1 SNP
4	85527720	.	G	A	577.6	97	72,21	0/1	ENSGALG00000050058	REEP1	ENSGALT00000025455.6	protein_coding	c.312C>T	p.Cys104Cys	synonymous_variant	LOW	NC_1 SNP
4	85529353	.	G	C	2348.03	56	0,53	44927	ENSGALG00000050058	REEP1	ENSGALT00000095594.1	protein_coding	c.257C>G	p.Ser86Cys	missense_variant	MODERATE	NC_1 SNP
4	85529353	.	G	C	2348.03	56	0,53	44927	ENSGALG00000050058	REEP1	ENSGALT00000025455.6	protein_coding	c.252C>G	p.Leu84Leu	synonymous_variant	LOW	NC_1 SNP
4	85531342	.	C	T	185.6	49	39,8	0/1	ENSGALG00000050058	REEP1	ENSGALT00000025455.6	protein_coding	c.174G>A	p.Glu58Glu	synonymous_variant	LOW	NC_1 SNP
4	85531342	.	C	T	185.6	49	39,8	0/1	ENSGALG00000050058	REEP1	ENSGALT00000095594.1	protein_coding	c.156G>A	p.Glu52Glu	synonymous_variant	LOW	NC_1 SNP
4	85531351	.	T	C	1061.6	39	9,30	0/1	ENSGALG00000050058	REEP1	ENSGALT00000025455.6	protein_coding	c.165A>G	p.Thr55Thr	synonymous_variant	LOW	NC_1 SNP
4	85531351	.	T	C	1061.6	39	9,30	0/1	ENSGALG00000050058	REEP1	ENSGALT00000095594.1	protein_coding	c.147A>G	p.Thr49Thr	synonymous_variant	LOW	NC_1 SNP
9	5443240	.	T	C	515.6	18	4,13	0/1	ENSGALG00000005550	ST6GAL1	ENSGALT00000008903.3	protein_coding	c.*423T>C	.	3_prime_UTR_variant	MODIFIER	NC_1 SNP
9	5443240	.	T	C	515.6	18	4,13	0/1	ENSGALG00000005550	ST6GAL1	ENSGALT00000096628.1	protein_coding	c.*423T>C	.	3_prime_UTR_variant	MODIFIER	NC_1 SNP
9	5443240	.	T	C	515.6	18	4,13	0/1	ENSGALG00000005550	ST6GAL1	ENSGALT00000107606.1	protein_coding	c.*423T>C	.	3_prime_UTR_variant	MODIFIER	NC_1 SNP
9	5443240	.	T	C	515.6	18	4,13	0/1	ENSGALG00000005550	ST6GAL1	ENSGALT00000106461.1	protein_coding	c.*423T>C	.	3_prime_UTR_variant	MODIFIER	NC_1 SNP
9	5443240	.	T	C	515.6	18	4,13	0/1	ENSGALG00000005550	ST6GAL1	ENSGALT00000065456.2	protein_coding	c.*423T>C	.	3_prime_UTR_variant	MODIFIER	NC_1 SNP
9	5443240	.	T	C	515.6	18	4,13	0/1	ENSGALG00000005550	ST6GAL1	ENSGALT00000096835.1	protein_coding	c.*423T>C	.	3_prime_UTR_variant	MODIFIER	NC_1 SNP
9	5443240	.	T	C	515.6	18	4,13	0/1	ENSGALG00000005550	ST6GAL1	ENSGALT00000096296.1	protein_coding	c.*423T>C	.	3_prime_UTR_variant	MODIFIER	NC_1 SNP
9	5443240	.	T	C	515.6	18	4,13	0/1	ENSGALG00000005550	ST6GAL1	ENSGALT00000100005.1	protein_coding	c.*423T>C	.	3_prime_UTR_variant	MODIFIER	NC_1 SNP
9	5443240	.	T	C	515.6	18	4,13	0/1	ENSGALG00000005550	ST6GAL1	ENSGALT00000100401.1	protein_coding	c.*423T>C	.	3_prime_UTR_variant	MODIFIER	NC_1 SNP
9	5443240	.	T	C	515.6	18	4,13	0/1	ENSGALG00000005550	ST6GAL1	ENSGALT00000099037.1	protein_coding	c.*423T>C	.	3_prime_UTR_variant	MODIFIER	NC_1 SNP
9	5443244	.	C	T	515.6	18	4,13	0/1	ENSGALG00000005550	ST6GAL1	ENSGALT00000008903.3	protein_coding	c.*427C>T	.	3_prime_UTR_variant	MODIFIER	NC_1 SNP
9	5443244	.	C	T	515.6	18	4,13	0/1	ENSGALG00000005550	ST6GAL1	ENSGALT00000096628.1	protein_coding	c.*427C>T	.	3_prime_UTR_variant	MODIFIER	NC_1 SNP
9	5443244	.	C	T	515.6	18	4,13	0/1	ENSGALG00000005550	ST6GAL1	ENSGALT00000107606.1	protein_coding	c.*427C>T	.	3_prime_UTR_variant	MODIFIER	NC_1 SNP
9	5443244	.	C	T	515.6	18	4,13	0/1	ENSGALG00000005550	ST6GAL1	ENSGALT00000106461.1	protein_coding	c.*427C>T	.	3_prime_UTR_variant	MODIFIER	NC_1 SNP
9	5443244	.	C	T	515.6	18	4,13	0/1	ENSGALG00000005550	ST6GAL1	ENSGALT00000065456.2	protein_coding	c.*427C>T	.	3_prime_UTR_variant	MODIFIER	NC_1 SNP
9	5443244	.	C	T	515.6	18	4,13	0/1	ENSGALG00000005550	ST6GAL1	ENSGALT00000096835.1	protein_coding	c.*427C>T	.	3_prime_UTR_variant	MODIFIER	NC_1 SNP
9	5443244	.	C	T	515.6	18	4,13	0/1	ENSGALG00000005550	ST6GAL1	ENSGALT00000096296.1	protein_coding	c.*427C>T	.	3_prime_UTR_variant	MODIFIER	NC_1 SNP
9	5443244	.	C	T	515.6	18	4,13	0/1	ENSGALG00000005550	ST6GAL1	ENSGALT00000100005.1	protein_coding	c.*427C>T	.	3_prime_UTR_variant	MODIFIER	NC_1 SNP
9	5443244	.	C	T	515.6	18	4,13	0/1	ENSGALG00000005550	ST6GAL1	ENSGALT00000100401.1	protein_coding	c.*427C>T	.	3_prime_UTR_variant	MODIFIER	NC_1 SNP
9	5443244	.	C	T	515.6	18	4,13	0/1	ENSGALG00000005550	ST6GAL1	ENSGALT00000099037.1	protein_coding	c.*427C>T	.	3_prime_UTR_variant	MODIFIER	NC_1 SNP
9	5443425	.	G	A	56.6	10	6,3	0/1	ENSGALG00000005550	ST6GAL1	ENSGALT00000096628.1	protein_coding	c.*608G>A	.	3_prime_UTR_variant	MODIFIER	NC_1 SNP
9	5443425	.	G	A	56.6	10	6,3	0/1	ENSGALG00000005550	ST6GAL1	ENSGALT00000107606.1	protein_coding	c.*608G>A	.	3_prime_UTR_variant	MODIFIER	NC_1 SNP
9	5443425	.	G	A	56.6	10	6,3	0/1	ENSGALG00000005550	ST6GAL1	ENSGALT00000106461.1	protein_coding	c.*608G>A	.	3_prime_UTR_variant	MODIFIER	NC_1 SNP
9	5443425	.	G	A	56.6	10	6,3	0/1	ENSGALG00000005550	ST6GAL1	ENSGALT00000096835.1	protein_coding	c.*608G>A	.	3_prime_UTR_variant	MODIFIER	NC_1 SNP
9	5443425	.	G	A	56.6	10	6,3	0/1	ENSGALG00000005550	ST6GAL1	ENSGALT00000096296.1	protein_coding	c.*608G>A	.	3_prime_UTR_variant	MODIFIER	NC_1 SNP
9	5443425	.	G	A	56.6	10	6,3	0/1	ENSGALG00000005550	ST6GAL1	ENSGALT00000100005.1	protein_coding	c.*608G>A	.	3_prime_UTR_variant	MODIFIER	NC_1 SNP
9	5443425	.	G	A	56.6	10	6,3	0/1	ENSGALG00000005550	ST6GAL1	ENSGALT00000100401.1	protein_coding	c.*608G>A	.	3_prime_UTR_variant	MODIFIER	NC_1 SNP
9	5443425	.	G	A	56.6	10	6,3	0/1	ENSGALG00000005550	ST6GAL1	ENSGALT00000099037.1	protein_coding	c.*608G>A	.	3_prime_UTR_variant	MODIFIER	NC_1 SNP
9	5443425	.	G	A	56.6	10	6,3	0/1	ENSGALG00000005550	ST6GAL1	ENSGALT00000008903.3	protein_coding	c.*608G>A	.	downstream_gene_variant	MODIFIER	NC_1 SNP
9	5443425	.	G	A	56.6	10	6,3	0/1	ENSGALG00000005550	ST6GAL1	ENSGALT00000065456.2	protein_coding	c.*608G>A	.	downstream_gene_variant	MODIFIER	NC_1 SNP
4	85493254	.	G	T	39.6	13	10,2	0/1	ENSGALG00000050058	REEP1	ENSGALT00000095594.1	protein_coding	c.*34405C>A	.	downstream_gene_variant	MODIFIER	NC_2 SNP
4	85493289	.	A	G	72.6	31	25,4	0/1	ENSGALG00000050058	REEP1	ENSGALT00000095594.1	protein_coding	c.*34370T>C	.	downstream_gene_variant	MODIFIER	NC_2 SNP
4	85493332	.	G	A	88.6	29	24,4	0/1	ENSGALG00000050058	REEP1	ENSGALT00000095594.1	protein_coding	c.*34327C>T	.	downstream_gene_variant	MODIFIER	NC_2 SNP
4	85493527	.	T	C	1234.6	74	34,39	0/1	ENSGALG00000050058	REEP1	ENSGALT00000095594.1	protein_coding	c.*34132A>G	.	downstream_gene_variant	MODIFIER	NC_2 SNP
4	85494102	.	A	G	2466.03	62	0,61	44927	ENSGALG00000050058	REEP1	ENSGALT00000095594.1	protein_coding	c.*33557T>C	.	downstream_gene_variant	MODIFIER	NC_2 SNP
4	85494625	.	C	T	766.6	83	55,28	0/1	ENSGALG00000050058	REEP1	ENSGALT00000095594.1	protein_coding	c.*33034G>A	.	downstream_gene_variant	MODIFIER	NC_2 SNP
4	85494744	.	C	T	1426.6	95	47,45	0/1	ENSGALG00000050058	REEP1	ENSGALT00000095594.1	protein_coding	c.*32915G>A	.	downstream_gene_variant	MODIFIER	NC_2 SNP
4	85496661	.	A	C	43.6	11	9,2	0/1	ENSGALG00000050058	REEP1	ENSGALT00000095594.1	protein_coding	c.*30998T>G	.	downstream_gene_variant	MODIFIER	NC_2 SNP
4	85496890	.	A	G	262.6	11	2,8	0/1	ENSGALG00000050058	REEP1	ENSGALT00000095594.1	protein_coding	c.*30769T>C	.	downstream_gene_variant	MODIFIER	NC_2 SNP
4	85497055	.	C	G	571.03	14	0,14	44927	ENSGALG00000050058	REEP1	ENSGALT00000095594.1	protein_coding	c.*30604G>C	.	downstream_gene_variant	MODIFIER	NC_2 SNP
4	85497372	.	G	A	256.6	12	4,8	0/1	ENSGALG00000050058	REEP1	ENSGALT00000095594.1	protein_coding	c.*30287C>T	.	downstream_gene_variant	MODIFIER	NC_2 SNP
4	85498820	.	T	C	389.6	115	96,18	0/1	ENSGALG00000050058	REEP1	ENSGALT00000095594.1	protein_coding	c.*1999A>G	.	3_prime_UTR_variant	MODIFIER	NC_2 SNP
4	85499089	.	T	C	1693.6	247	183,64	0/1	ENSGALG00000050058	REEP1	ENSGALT00000095594.1	protein_coding	c.*1730A>G	.	3_prime_UTR_variant	MODIFIER	NC_2 SNP
4	85499289	.	G	A	1724.6	276	207,66	0/1	ENSGALG00000050058	REEP1	ENSGALT00000095594.1	protein_coding	c.*1530C>T	.	3_prime_UTR_variant	MODIFIER	NC_2 SNP
4	85499322	.	G	A	876.6	274	225,46	0/1	ENSGALG00000050058	REEP1	ENSGALT00000095594.1	protein_coding	c.*1497C>T	.	3_prime_UTR_variant	MODIFIER	NC_2 SNP
4	85499398	.	A	G	8224.03	234	11221	44927	ENSGALG00000050058	REEP1	ENSGALT00000095594.1	protein_coding	c.*1421T>C	.	3_prime_UTR_variant	MODIFIER	NC_2 SNP
4	85499613	.	C	T	1327.6	268	209,59	0/1	ENSGALG00000050058	REEP1	ENSGALT00000095594.1	protein_coding	c.*1206G>A	.	3_prime_UTR_variant	MODIFIER	NC_2 SNP
4	85499777	.	T	A	1300.6	229	175,52	0/1	ENSGALG00000050058	REEP1	ENSGALT00000095594.1	protein_coding	c.*1042A>T	.	3_prime_UTR_variant	MODIFIER	NC_2 SNP
4	85499907	.	C	T	4751.6	174	41132	0/1	ENSGALG00000050058	REEP1	ENSGALT00000095594.1	protein_coding	c.*912G>A	.	3_prime_UTR_variant	MODIFIER	NC_2 SNP
4	85500131	.	G	A	691.6	194	159,33	0/1	ENSGALG00000050058	REEP1	ENSGALT00000095594.1	protein_coding	c.*688C>T	.	3_prime_UTR_variant	MODIFIER	NC_2 SNP
4	85500373	.	G	A	1672.6	205	146,57	0/1	ENSGALG00000050058	REEP1	ENSGALT00000095594.1	protein_coding	c.*446C>T	.	3_prime_UTR_variant	MODIFIER	NC_2 SNP
4	85500426	.	C	T	451.6	201	170,28	0/1	ENSGALG00000050058	REEP1	ENSGALT00000095594.1	protein_coding	c.*393G>A	.	3_prime_UTR_variant	MODIFIER	NC_2 SNP
4	85504448	.	G	C	87.6	10	7,3	0/1	ENSGALG00000050058	REEP1	ENSGALT00000095594.1	protein_coding	c.*208-3837C>G	.	intron_variant	MODIFIER	NC_2 SNP
4	85504863	.	T	C	182.6	12	5,7	0/1	ENSGALG00000050058	REEP1	ENSGALT00000095594.1	protein_coding	c.*208-4252A>G	.	intron_variant	MODIFIER	NC_2 SNP
4	85504924	.	G	A	45.6	10	8,2	0/1	ENSGALG00000050058	REEP1	ENSGALT00000095594.1	protein_coding	c.*208-4313C>T	.	intron_variant	MODIFIER	NC_2 SNP
4	85506797	.	G	A	45.6	10	8,2	0/1	ENSGALG00000050058	REEP1	ENSGALT00000095594.1	protein_coding	c.*208-6186C>T	.	intron_variant	MODIFIER	NC_2 SNP
4	85507150	.	G	A	144.6	11	5,6	0/1	ENSGALG00000050058	REEP1	ENSGALT00000095594.1	protein_coding	c.*208-6539C>T	.	intron_variant	MODIFIER	NC_2 SNP
4	85507184	.	T	C	46.6	10	8,2	0/1	ENSGALG00000050058	REEP1	ENSGALT00000095594.1	protein_coding	c.*208-6573A>G	.	intron_variant	MODIFIER	NC_2 SNP
4	85507908	.	C	T	72.6	29	25,4	0/1	ENSGALG00000050058	REEP1	ENSGALT00000095594.1	protein_coding	c.*208-7297G>A	.	intron_variant	MODIFIER	NC_2 SNP
4	85508434	.	A	G	176.6	15	7,7	0/1	ENSGALG00000050058	REEP1	ENSGALT00000095594.1	protein_coding	c.*208-7823T>C	.	intron_variant	MODIFIER	NC_2 SNP
4	85508538	.	C	T	90.6	19	15,4	0/1	ENSGALG00000050058	REEP1	ENSGALT00000095594.1	protein_coding	c.*208-7927G>A	.	intron_variant	MODIFIER	NC_2 SNP
4	85508791	.	T	C	123.6	12	8,4	0/1	ENSGALG00000050058	REEP1	ENSGALT00000095594.1	protein_coding	c.*208-8180A>G	.	intron_variant	MODIFIER	NC_2 SNP
4	85508804	.	T	C	487.02	12	0,12	44927	ENSGALG00000050058	REEP1	ENSGALT00000095594.1	protein_coding	c.*208-8193A>G	.	intron_variant	MODIFIER	NC_2 SNP
4	85508865	.	T	C	205.6	22	15,7	0/1	ENSGALG00000050058	REEP1	ENSGALT00000095594.1	protein_coding	c.*208-8254A>G	.	intron_variant	MODIFIER	NC_2 SNP
4	85508898	.	G	A	136.6	24	18,6	0/1	ENSGALG00000050058	REEP1	ENSGALT00000095594.1	protein_coding	c.*208-8287C>T	.	intron_variant	MODIFIER	NC_2 SNP
4	85508929	.	C	T	581.6	20	5,15	0/1	ENSGALG00000050058	REEP1	ENSGALT00000095594.1	protein_coding	c.*208-8318G>A	.	intron_variant	MODIFIER	NC_2 SNP
4	85508939	.	A	G	224.6	20	13,7	0/1	ENSGALG00000050058	REEP1	ENSGALT00000095594.1	protein_coding	c.*208-8328T>C	.	intron_variant	MODIFIER	NC_2 SNP
4	85509071	.	C	T	165.6	15	7,5	0/1	ENSGALG00000050058	REEP1	ENSGALT00000095594.1	protein_coding	c.*207+8222G>A	.	intron_variant	MODIFIER	NC_2 SNP
4	85509072	.	G	A	82.6	15	12,3	0/1	ENSGALG00000050058	REEP1	ENSGALT00000095594.1	protein_coding	c.*207+8221C>T	.	intron_variant	MODIFIER	NC_2 SNP
4	85509159	.	A	T	320.6	13	4,9	0/1	ENSGALG00000050058	REEP1	ENSGALT00000095594.1	protein_coding	c.*207+8134T>A	.	intron_variant	MODIFIER	NC_2 SNP
4	85509200	.	A	G	96.6	21	17,4	0/1	ENSGALG00000050058	REEP1	ENSGALT00000095594.1	protein_coding	c.*207+8093T>C	.	intron_variant	MODIFIER	NC_2 SNP
4	85509246	.	T	C	105.6	18	14,4	0/1	ENSGALG00000050058	REEP1	ENSGALT00000095594.1	protein_coding	c.*207+8047A>G	.	intron_variant	MODIFIER	NC_2 SNP
4	85509266	.	G	A	751.03	17	0,17	44927	ENSGALG00000050058	REEP1	ENSGALT00000095594.1	protein_coding	c.*207+8027C>T	.	intron_variant	MODIFIER	NC_2 SNP
4	85509337	.	G	A	272.6	14	6,8	0/1	ENSGALG00000050058	REEP1	ENSGALT00000095594.1	protein_coding	c.*207+7956C>T	.	intron_variant	MODIFIER	NC_2 SNP
4	85509345	.	T	C	393.6	14	4,10	0/1	ENSGALG00000050058	REEP1	ENSGALT00000095594.1	protein_coding	c.*207+7948A>G	.	intron_variant	MODIFIER	NC_2 SNP
4	85509422	.	C	T	289.6	15	6,9	0/1	ENSGALG00000050058	REEP1	ENSGALT00000095594.1	protein_coding	c.*207+7871G>A	.	intron_variant	MODIFIER	NC_2 SNP
4	85509604	.	G	T	150.6	17	12,5	0/1	ENSGALG00000050058	REEP1	ENSGALT00000095594.1	protein_coding	c.*207+7689C>A	.	intron_variant	MODIFIER	NC_2 SNP
4	85509997	.	T	C	80.6	15	11,4	0/1	ENSGALG00000050058	REEP1	ENSGALT00000095594.1	protein_coding	c.*207+7296A>G	.	intron_variant	MODIFIER	NC_2 SNP
4	85510037	.	T	C	381.02	11	0,11	44927	ENSGALG00000050058	REEP1	ENSGALT00000095594.1	protein_coding	c.*207+7256A>G	.	intron_variant	MODIFIER	NC_2 SNP
4	85510071	.	C	T	227.6	19	12,7	0/1	ENSGALG00000050058	REEP1	ENSGALT00000095594.1	protein_coding	c.*207+7222G>A	.	intron_variant	MODIFIER	NC_2 SNP
4	85510157	.	A	G	127.6	20	14,6	0/1	ENSGALG00000050058	REEP1	ENSGALT00000095594.1	protein_coding	c.*207+7136T>C	.	intron_variant	MODIFIER	NC_2 SNP
4	85510244	.	C	A	342.6	17	5,12	0/1	ENSGALG00000050058	REEP1	ENSGALT00000095594.1	protein_coding	c.*207+7049G>T	.	intron_variant	MODIFIER	NC_2 SNP
4	85510387	.	A	G	201.6	19	11,8	0/1	ENSGALG00000050058	REEP1	ENSGALT00000095594.1	protein_coding	c.*207+6906T>C	.	intron_variant	MODIFIER	NC_2 SNP
4	85510406	.	T	C	244.6	16	8,8	0/1	ENSGALG00000050058	REEP1	ENSGALT00000095594.1	protein_coding	c.*207+6887A>G	.	intron_variant	MODIFIER	NC_2 SNP
4	85510484	.	G	C	616.6	20	2,18	0/1	ENSGALG00000050058	REEP1	ENSGALT00000095594.1	protein_coding	c.*207+6809C>G	.	intron_variant	MODIFIER	NC_2 SNP
4	85510699	.	G	A	173.6	19	13,6	0/1	ENSGALG00000050058	REEP1	ENSGALT00000095594.1	protein_coding	c.*207+6594C>T	.	intron_variant	MODIFIER	NC_2 SNP
4	85510755	.	A	T	224.6	20	13,7	0/1	ENSGALG00000050058	REEP1	ENSGALT00000095594.1	protein_coding	c.*207+6538T>A	.	intron_variant	MODIFIER	NC_2 SNP
4	85510936	.	T	A	304.6	12	3,9	0/1	ENSGALG00000050058	REEP1	ENSGALT00000095594.1	protein_coding	c.*207+6357A>T	.	intron_variant	MODIFIER	NC_2 SNP
4	85511010	.	T	C	126.6	11	7,4	0/1	ENSGALG00000050058	REEP1	ENSGALT00000095594.1	protein_coding	c.*207+6283A>G	.	intron_variant	MODIFIER	NC_2 SNP
4	85511031	.	G	A	36.6	13	11,2	0/1	ENSGALG00000050058	REEP1	ENSGALT00000095594.1	protein_coding	c.*207+6262C>T	.	intron_variant	MODIFIER	NC_2 SNP
4	85511286	.	G	A	93.6	14	10,4	0/1	ENSGALG00000050058	REEP1	ENSGALT00000095594.1	protein_coding	c.*207+6007C>T	.	intron_variant	MODIFIER	NC_2 SNP
4	85511318	.	A	G	117.6	14	10,4	0/1	ENSGALG00000050058	REEP1	ENSGALT00000095594.1	protein_coding	c.*207+5975T>C	.	intron_variant	MODIFIER	NC_2 SNP
4	85511605	.	C	T	148.6	12	6,6	0/1	ENSGALG00000050058	REEP1	ENSGALT00000095594.1	protein_coding	c.*207+5688G>A	.	intron_variant	MODIFIER	NC_2 SNP
4	85512226	.	T	A	44.6	13	10,3	0/1	ENSGALG00000050058	REEP1	ENSGALT00000025455.6	protein_coding	c.*4573A>T	.	downstream_gene_variant	MODIFIER	NC_2 SNP
4	85512226	.	T	A	44.6	13	10,3	0/1	ENSGALG00000050058	REEP1	ENSGALT00000095594.1	protein_coding	c.*207+5067A>T	.	intron_variant	MODIFIER	NC_2 SNP
4	85512743	.	T	C	343.6	15	5,10	0/1	ENSGALG00000050058	REEP1	ENSGALT00000025455.6	protein_coding	c.*4056A>G	.	downstream_gene_variant	MODIFIER	NC_2 SNP
4	85512743	.	T	C	343.6	15	5,10	0/1	ENSGALG00000050058	REEP1	ENSGALT00000095594.1	protein_coding	c.*207+4550A>G	.	intron_variant	MODIFIER	NC_2 SNP
4	85512746	.	C	T	80.6	15	11,4	0/1	ENSGALG00000050058	REEP1	ENSGALT00000025455.6	protein_coding	c.*4053G>A	.	downstream_gene_variant	MODIFIER	NC_2 SNP
4	85512746	.	C	T	80.6	15	11,4	0/1	ENSGALG00000050058	REEP1	ENSGALT00000095594.1	protein_coding	c.*207+4547G>A	.	intron_variant	MODIFIER	NC_2 SNP
4	85513043	.	C	A	42.6	11	9,2	0/1	ENSGALG00000050058	REEP1	ENSGALT00000025455.6	protein_coding	c.*3756G>T	.	downstream_gene_variant	MODIFIER	NC_2 SNP
4	85513043	.	C	A	42.6	11	9,2	0/1	ENSGALG00000050058	REEP1	ENSGALT00000095594.1	protein_coding	c.*207+4250G>T	.	intron_variant	MODIFIER	NC_2 SNP
4	85513363	.	T	C	335.6	11	2,9	0/1	ENSGALG00000050058	REEP1	ENSGALT00000025455.6	protein_coding	c.*3436A>G	.	downstream_gene_variant	MODIFIER	NC_2 SNP
4	85513363	.	T	C	335.6	11	2,9	0/1	ENSGALG00000050058	REEP1	ENSGALT00000095594.1	protein_coding	c.*207+3930A>G	.	intron_variant	MODIFIER	NC_2 SNP
4	85514308	.	T	C	90.6	10	7,3	0/1	ENSGALG00000050058	REEP1	ENSGALT00000025455.6	protein_coding	c.*2491A>G	.	downstream_gene_variant	MODIFIER	NC_2 SNP
4	85514308	.	T	C	90.6	10	7,3	0/1	ENSGALG00000050058	REEP1	ENSGALT00000095594.1	protein_coding	c.*207+2985A>G	.	intron_variant	MODIFIER	NC_2 SNP
4	85514845	.	C	A	377.66	11	1,10	0/1	ENSGALG00000050058	REEP1	ENSGALT00000025455.6	protein_coding	c.*1954G>T	.	downstream_gene_variant	MODIFIER	NC_2 SNP
4	85514845	.	C	A	377.66	11	1,10	0/1	ENSGALG00000050058	REEP1	ENSGALT00000095594.1	protein_coding	c.*207+2448G>T	.	intron_variant	MODIFIER	NC_2 SNP
4	85515152	.	C	T	381.02	10	0,9	44927	ENSGALG00000050058	REEP1	ENSGALT00000025455.6	protein_coding	c.*1647G>A	.	downstream_gene_variant	MODIFIER	NC_2 SNP
4	85515152	.	C	T	381.02	10	0,9	44927	ENSGALG00000050058	REEP1	ENSGALT00000095594.1	protein_coding	c.*207+2141G>A	.	intron_variant	MODIFIER	NC_2 SNP
4	85515176	.	A	G	126.6	11	7,4	0/1	ENSGALG00000050058	REEP1	ENSGALT00000025455.6	protein_coding	c.*1623T>C	.	downstream_gene_variant	MODIFIER	NC_2 SNP
4	85515176	.	A	G	126.6	11	7,4	0/1	ENSGALG00000050058	REEP1	ENSGALT00000095594.1	protein_coding	c.*207+2117T>C	.	intron_variant	MODIFIER	NC_2 SNP
4	85515228	.	A	G	43.6	13	11,2	0/1	ENSGALG00000050058	REEP1	ENSGALT00000025455.6	protein_coding	c.*1571T>C	.	downstream_gene_variant	MODIFIER	NC_2 SNP
4	85515228	.	A	G	43.6	13	11,2	0/1	ENSGALG00000050058	REEP1	ENSGALT00000095594.1	protein_coding	c.*207+2065T>C	.	intron_variant	MODIFIER	NC_2 SNP
4	85515238	.	A	G	43.6	12	10,2	0/1	ENSGALG00000050058	REEP1	ENSGALT00000025455.6	protein_coding	c.*1561T>C	.	downstream_gene_variant	MODIFIER	NC_2 SNP
4	85515238	.	A	G	43.6	12	10,2	0/1	ENSGALG00000050058	REEP1	ENSGALT00000095594.1	protein_coding	c.*207+2055T>C	.	intron_variant	MODIFIER	NC_2 SNP
4	85515281	.	A	G	92.6	11	7,4	0/1	ENSGALG00000050058	REEP1	ENSGALT00000025455.6	protein_coding	c.*1518T>C	.	downstream_gene_variant	MODIFIER	NC_2 SNP
4	85515281	.	A	G	92.6	11	7,4	0/1	ENSGALG00000050058	REEP1	ENSGALT00000095594.1	protein_coding	c.*207+2012T>C	.	intron_variant	MODIFIER	NC_2 SNP
4	85515303	.	T	C	229.6	10	4,6	0/1	ENSGALG00000050058	REEP1	ENSGALT00000025455.6	protein_coding	c.*1496A>G	.	downstream_gene_variant	MODIFIER	NC_2 SNP
4	85515303	.	T	C	229.6	10	4,6	0/1	ENSGALG00000050058	REEP1	ENSGALT00000095594.1	protein_coding	c.*207+1990A>G	.	intron_variant	MODIFIER	NC_2 SNP
4	85516067	.	C	T	381.02	11	0,11	44927	ENSGALG00000050058	REEP1	ENSGALT00000025455.6	protein_coding	c.*732G>A	.	downstream_gene_variant	MODIFIER	NC_2 SNP
4	85516067	.	C	T	381.02	11	0,11	44927	ENSGALG00000050058	REEP1	ENSGALT00000095594.1	protein_coding	c.*207+1226G>A	.	intron_variant	MODIFIER	NC_2 SNP
4	85516246	.	C	T	126.6	11	7,4	0/1	ENSGALG00000050058	REEP1	ENSGALT00000025455.6	protein_coding	c.*553G>A	.	downstream_gene_variant	MODIFIER	NC_2 SNP
4	85516246	.	C	T	126.6	11	7,4	0/1	ENSGALG00000050058	REEP1	ENSGALT00000095594.1	protein_coding	c.*207+1047G>A	.	intron_variant	MODIFIER	NC_2 SNP
4	85516277	.	A	G	120.6	13	9,4	0/1	ENSGALG00000050058	REEP1	ENSGALT00000025455.6	protein_coding	c.*522T>C	.	downstream_gene_variant	MODIFIER	NC_2 SNP
4	85516277	.	A	G	120.6	13	9,4	0/1	ENSGALG00000050058	REEP1	ENSGALT00000095594.1	protein_coding	c.*207+1016T>C	.	intron_variant	MODIFIER	NC_2 SNP
4	85516350	.	C	G	406.63	11	1,10	0/1	ENSGALG00000050058	REEP1	ENSGALT00000025455.6	protein_coding	c.*449G>C	.	downstream_gene_variant	MODIFIER	NC_2 SNP
4	85516350	.	C	G	406.63	11	1,10	0/1	ENSGALG00000050058	REEP1	ENSGALT00000095594.1	protein_coding	c.*207+943G>C	.	intron_variant	MODIFIER	NC_2 SNP
4	85516357	.	G	A	367.61	10	1,9	0/1	ENSGALG00000050058	REEP1	ENSGALT00000025455.6	protein_coding	c.*442C>T	.	downstream_gene_variant	MODIFIER	NC_2 SNP
4	85516357	.	G	A	367.61	10	1,9	0/1	ENSGALG00000050058	REEP1	ENSGALT00000095594.1	protein_coding	c.*207+936C>T	.	intron_variant	MODIFIER	NC_2 SNP
4	85516401	.	A	G	259.6	11	3,8	0/1	ENSGALG00000050058	REEP1	ENSGALT00000025455.6	protein_coding	c.*398T>C	.	downstream_gene_variant	MODIFIER	NC_2 SNP
4	85516401	.	A	G	259.6	11	3,8	0/1	ENSGALG00000050058	REEP1	ENSGALT00000095594.1	protein_coding	c.*207+892T>C	.	intron_variant	MODIFIER	NC_2 SNP
4	85516464	.	C	G	82.6	12	9,3	0/1	ENSGALG00000050058	REEP1	ENSGALT00000025455.6	protein_coding	c.*335G>C	.	downstream_gene_variant	MODIFIER	NC_2 SNP
4	85516464	.	C	G	82.6	12	9,3	0/1	ENSGALG00000050058	REEP1	ENSGALT00000095594.1	protein_coding	c.*207+829G>C	.	intron_variant	MODIFIER	NC_2 SNP
4	85516491	.	T	C	165.6	12	7,5	0/1	ENSGALG00000050058	REEP1	ENSGALT00000025455.6	protein_coding	c.*308A>G	.	downstream_gene_variant	MODIFIER	NC_2 SNP
4	85516491	.	T	C	165.6	12	7,5	0/1	ENSGALG00000050058	REEP1	ENSGALT00000095594.1	protein_coding	c.*207+802A>G	.	intron_variant	MODIFIER	NC_2 SNP
4	85516516	.	G	A	36.6	13	11,2	0/1	ENSGALG00000050058	REEP1	ENSGALT00000025455.6	protein_coding	c.*283C>T	.	downstream_gene_variant	MODIFIER	NC_2 SNP
4	85516516	.	G	A	36.6	13	11,2	0/1	ENSGALG00000050058	REEP1	ENSGALT00000095594.1	protein_coding	c.*207+777C>T	.	intron_variant	MODIFIER	NC_2 SNP
4	85517369	.	G	C	1588.6	111	60,49	0/1	ENSGALG00000050058	REEP1	ENSGALT00000025455.6	protein_coding	c.504C>G	p.Ser168Ser	synonymous_variant	LOW	NC_2 SNP
4	85517369	.	G	C	1588.6	111	60,49	0/1	ENSGALG00000050058	REEP1	ENSGALT00000095594.1	protein_coding	c.*131C>G	.	3_prime_UTR_variant	MODIFIER	NC_2 SNP
4	85527720	.	G	A	1536.6	186	130,52	0/1	ENSGALG00000050058	REEP1	ENSGALT00000095594.1	protein_coding	c.317C>T	p.Ala106Val	missense_variant	MODERATE	NC_2 SNP
4	85527720	.	G	A	1536.6	186	130,52	0/1	ENSGALG00000050058	REEP1	ENSGALT00000025455.6	protein_coding	c.312C>T	p.Cys104Cys	synonymous_variant	LOW	NC_2 SNP
4	85529353	.	G	C	3490.03	83	2,81	44927	ENSGALG00000050058	REEP1	ENSGALT00000095594.1	protein_coding	c.257C>G	p.Ser86Cys	missense_variant	MODERATE	NC_2 SNP
4	85529353	.	G	C	3490.03	83	2,81	44927	ENSGALG00000050058	REEP1	ENSGALT00000025455.6	protein_coding	c.252C>G	p.Leu84Leu	synonymous_variant	LOW	NC_2 SNP
4	85531351	.	T	C	2028.6	67	11,56	0/1	ENSGALG00000050058	REEP1	ENSGALT00000025455.6	protein_coding	c.165A>G	p.Thr55Thr	synonymous_variant	LOW	NC_2 SNP
4	85531351	.	T	C	2028.6	67	11,56	0/1	ENSGALG00000050058	REEP1	ENSGALT00000095594.1	protein_coding	c.147A>G	p.Thr49Thr	synonymous_variant	LOW	NC_2 SNP
9	5420050	.	G	A	75.6	14	11,3	0/1	ENSGALG00000005550	ST6GAL1	ENSGALT00000096628.1	protein_coding	c.-217G>A	.	5_prime_UTR_variant	MODIFIER	NC_2 SNP
9	5420050	.	G	A	75.6	14	11,3	0/1	ENSGALG00000005550	ST6GAL1	ENSGALT00000107606.1	protein_coding	c.-217G>A	.	5_prime_UTR_variant	MODIFIER	NC_2 SNP
9	5420050	.	G	A	75.6	14	11,3	0/1	ENSGALG00000005550	ST6GAL1	ENSGALT00000096835.1	protein_coding	c.-211G>A	.	5_prime_UTR_variant	MODIFIER	NC_2 SNP
9	5420050	.	G	A	75.6	14	11,3	0/1	ENSGALG00000005550	ST6GAL1	ENSGALT00000096296.1	protein_coding	c.-217G>A	.	5_prime_UTR_variant	MODIFIER	NC_2 SNP
9	5420050	.	G	A	75.6	14	11,3	0/1	ENSGALG00000005550	ST6GAL1	ENSGALT00000100005.1	protein_coding	c.-13308G>A	.	upstream_gene_variant	MODIFIER	NC_2 SNP
9	5420050	.	G	A	75.6	14	11,3	0/1	ENSGALG00000005550	ST6GAL1	ENSGALT00000100401.1	protein_coding	c.-13308G>A	.	upstream_gene_variant	MODIFIER	NC_2 SNP
9	5420050	.	G	A	75.6	14	11,3	0/1	ENSGALG00000005550	ST6GAL1	ENSGALT00000099037.1	protein_coding	c.-13308G>A	.	upstream_gene_variant	MODIFIER	NC_2 SNP
9	5420050	.	G	A	75.6	14	11,3	0/1	ENSGALG00000005550	ST6GAL1	ENSGALT00000106461.1	protein_coding	c.-181+6964G>A	.	intron_variant	MODIFIER	NC_2 SNP
9	5420050	.	G	A	75.6	14	11,3	0/1	ENSGALG00000005550	ST6GAL1	ENSGALT00000065456.2	protein_coding	c.-181+6788G>A	.	intron_variant	MODIFIER	NC_2 SNP
9	5432363	.	T	G	45.6	21	17,3	0/1	ENSGALG00000005550	ST6GAL1	ENSGALT00000008903.3	protein_coding	c.-118T>G	.	5_prime_UTR_variant	MODIFIER	NC_2 SNP
9	5432363	.	T	G	45.6	21	17,3	0/1	ENSGALG00000005550	ST6GAL1	ENSGALT00000096628.1	protein_coding	c.-118T>G	.	5_prime_UTR_variant	MODIFIER	NC_2 SNP
9	5432363	.	T	G	45.6	21	17,3	0/1	ENSGALG00000005550	ST6GAL1	ENSGALT00000107606.1	protein_coding	c.-118T>G	.	5_prime_UTR_variant	MODIFIER	NC_2 SNP
9	5432363	.	T	G	45.6	21	17,3	0/1	ENSGALG00000005550	ST6GAL1	ENSGALT00000106461.1	protein_coding	c.-118T>G	.	5_prime_UTR_variant	MODIFIER	NC_2 SNP
9	5432363	.	T	G	45.6	21	17,3	0/1	ENSGALG00000005550	ST6GAL1	ENSGALT00000065456.2	protein_coding	c.-118T>G	.	5_prime_UTR_variant	MODIFIER	NC_2 SNP
9	5432363	.	T	G	45.6	21	17,3	0/1	ENSGALG00000005550	ST6GAL1	ENSGALT00000096835.1	protein_coding	c.-112T>G	.	5_prime_UTR_variant	MODIFIER	NC_2 SNP
9	5432363	.	T	G	45.6	21	17,3	0/1	ENSGALG00000005550	ST6GAL1	ENSGALT00000096296.1	protein_coding	c.-118T>G	.	5_prime_UTR_variant	MODIFIER	NC_2 SNP
9	5432363	.	T	G	45.6	21	17,3	0/1	ENSGALG00000005550	ST6GAL1	ENSGALT00000100005.1	protein_coding	c.-118T>G	.	5_prime_UTR_variant	MODIFIER	NC_2 SNP
9	5432363	.	T	G	45.6	21	17,3	0/1	ENSGALG00000005550	ST6GAL1	ENSGALT00000100401.1	protein_coding	c.-118T>G	.	5_prime_UTR_variant	MODIFIER	NC_2 SNP
9	5432363	.	T	G	45.6	21	17,3	0/1	ENSGALG00000005550	ST6GAL1	ENSGALT00000099037.1	protein_coding	c.-118T>G	.	5_prime_UTR_variant	MODIFIER	NC_2 SNP
9	5442709	.	A	T	1094.6	36	5,29	0/1	ENSGALG00000005550	ST6GAL1	ENSGALT00000008903.3	protein_coding	c.1134A>T	p.Pro378Pro	synonymous_variant	LOW	NC_2 SNP
9	5442709	.	A	T	1094.6	36	5,29	0/1	ENSGALG00000005550	ST6GAL1	ENSGALT00000096628.1	protein_coding	c.1134A>T	p.Pro378Pro	synonymous_variant	LOW	NC_2 SNP
9	5442709	.	A	T	1094.6	36	5,29	0/1	ENSGALG00000005550	ST6GAL1	ENSGALT00000107606.1	protein_coding	c.1134A>T	p.Pro378Pro	synonymous_variant	LOW	NC_2 SNP
9	5442709	.	A	T	1094.6	36	5,29	0/1	ENSGALG00000005550	ST6GAL1	ENSGALT00000106461.1	protein_coding	c.1134A>T	p.Pro378Pro	synonymous_variant	LOW	NC_2 SNP
9	5442709	.	A	T	1094.6	36	5,29	0/1	ENSGALG00000005550	ST6GAL1	ENSGALT00000065456.2	protein_coding	c.1134A>T	p.Pro378Pro	synonymous_variant	LOW	NC_2 SNP
9	5442709	.	A	T	1094.6	36	5,29	0/1	ENSGALG00000005550	ST6GAL1	ENSGALT00000096835.1	protein_coding	c.1134A>T	p.Pro378Pro	synonymous_variant	LOW	NC_2 SNP
9	5442709	.	A	T	1094.6	36	5,29	0/1	ENSGALG00000005550	ST6GAL1	ENSGALT00000096296.1	protein_coding	c.1134A>T	p.Pro378Pro	synonymous_variant	LOW	NC_2 SNP
9	5442709	.	A	T	1094.6	36	5,29	0/1	ENSGALG00000005550	ST6GAL1	ENSGALT00000100005.1	protein_coding	c.1134A>T	p.Pro378Pro	synonymous_variant	LOW	NC_2 SNP
9	5442709	.	A	T	1094.6	36	5,29	0/1	ENSGALG00000005550	ST6GAL1	ENSGALT00000100401.1	protein_coding	c.1134A>T	p.Pro378Pro	synonymous_variant	LOW	NC_2 SNP
9	5442709	.	A	T	1094.6	36	5,29	0/1	ENSGALG00000005550	ST6GAL1	ENSGALT00000099037.1	protein_coding	c.1134A>T	p.Pro378Pro	synonymous_variant	LOW	NC_2 SNP
9	5442805	.	T	C	668.6	36	14,21	0/1	ENSGALG00000005550	ST6GAL1	ENSGALT00000008903.3	protein_coding	c.1230T>C	p.Asn410Asn	synonymous_variant	LOW	NC_2 SNP
9	5442805	.	T	C	668.6	36	14,21	0/1	ENSGALG00000005550	ST6GAL1	ENSGALT00000096628.1	protein_coding	c.1230T>C	p.Asn410Asn	synonymous_variant	LOW	NC_2 SNP
9	5442805	.	T	C	668.6	36	14,21	0/1	ENSGALG00000005550	ST6GAL1	ENSGALT00000107606.1	protein_coding	c.1230T>C	p.Asn410Asn	synonymous_variant	LOW	NC_2 SNP
9	5442805	.	T	C	668.6	36	14,21	0/1	ENSGALG00000005550	ST6GAL1	ENSGALT00000106461.1	protein_coding	c.1230T>C	p.Asn410Asn	synonymous_variant	LOW	NC_2 SNP
9	5442805	.	T	C	668.6	36	14,21	0/1	ENSGALG00000005550	ST6GAL1	ENSGALT00000065456.2	protein_coding	c.1230T>C	p.Asn410Asn	synonymous_variant	LOW	NC_2 SNP
9	5442805	.	T	C	668.6	36	14,21	0/1	ENSGALG00000005550	ST6GAL1	ENSGALT00000096835.1	protein_coding	c.1230T>C	p.Asn410Asn	synonymous_variant	LOW	NC_2 SNP
9	5442805	.	T	C	668.6	36	14,21	0/1	ENSGALG00000005550	ST6GAL1	ENSGALT00000096296.1	protein_coding	c.1230T>C	p.Asn410Asn	synonymous_variant	LOW	NC_2 SNP
9	5442805	.	T	C	668.6	36	14,21	0/1	ENSGALG00000005550	ST6GAL1	ENSGALT00000100005.1	protein_coding	c.1230T>C	p.Asn410Asn	synonymous_variant	LOW	NC_2 SNP
9	5442805	.	T	C	668.6	36	14,21	0/1	ENSGALG00000005550	ST6GAL1	ENSGALT00000100401.1	protein_coding	c.1230T>C	p.Asn410Asn	synonymous_variant	LOW	NC_2 SNP
9	5442805	.	T	C	668.6	36	14,21	0/1	ENSGALG00000005550	ST6GAL1	ENSGALT00000099037.1	protein_coding	c.1230T>C	p.Asn410Asn	synonymous_variant	LOW	NC_2 SNP
9	5442931	.	T	C	920.6	34	6,27	0/1	ENSGALG00000005550	ST6GAL1	ENSGALT00000008903.3	protein_coding	c.*114T>C	.	3_prime_UTR_variant	MODIFIER	NC_2 SNP
9	5442931	.	T	C	920.6	34	6,27	0/1	ENSGALG00000005550	ST6GAL1	ENSGALT00000096628.1	protein_coding	c.*114T>C	.	3_prime_UTR_variant	MODIFIER	NC_2 SNP
9	5442931	.	T	C	920.6	34	6,27	0/1	ENSGALG00000005550	ST6GAL1	ENSGALT00000107606.1	protein_coding	c.*114T>C	.	3_prime_UTR_variant	MODIFIER	NC_2 SNP
9	5442931	.	T	C	920.6	34	6,27	0/1	ENSGALG00000005550	ST6GAL1	ENSGALT00000106461.1	protein_coding	c.*114T>C	.	3_prime_UTR_variant	MODIFIER	NC_2 SNP
9	5442931	.	T	C	920.6	34	6,27	0/1	ENSGALG00000005550	ST6GAL1	ENSGALT00000065456.2	protein_coding	c.*114T>C	.	3_prime_UTR_variant	MODIFIER	NC_2 SNP
9	5442931	.	T	C	920.6	34	6,27	0/1	ENSGALG00000005550	ST6GAL1	ENSGALT00000096835.1	protein_coding	c.*114T>C	.	3_prime_UTR_variant	MODIFIER	NC_2 SNP
9	5442931	.	T	C	920.6	34	6,27	0/1	ENSGALG00000005550	ST6GAL1	ENSGALT00000096296.1	protein_coding	c.*114T>C	.	3_prime_UTR_variant	MODIFIER	NC_2 SNP
9	5442931	.	T	C	920.6	34	6,27	0/1	ENSGALG00000005550	ST6GAL1	ENSGALT00000100005.1	protein_coding	c.*114T>C	.	3_prime_UTR_variant	MODIFIER	NC_2 SNP
9	5442931	.	T	C	920.6	34	6,27	0/1	ENSGALG00000005550	ST6GAL1	ENSGALT00000100401.1	protein_coding	c.*114T>C	.	3_prime_UTR_variant	MODIFIER	NC_2 SNP
9	5442931	.	T	C	920.6	34	6,27	0/1	ENSGALG00000005550	ST6GAL1	ENSGALT00000099037.1	protein_coding	c.*114T>C	.	3_prime_UTR_variant	MODIFIER	NC_2 SNP
9	5443143	.	A	G	1182.6	40	7,33	0/1	ENSGALG00000005550	ST6GAL1	ENSGALT00000008903.3	protein_coding	c.*326A>G	.	3_prime_UTR_variant	MODIFIER	NC_2 SNP
9	5443143	.	A	G	1182.6	40	7,33	0/1	ENSGALG00000005550	ST6GAL1	ENSGALT00000096628.1	protein_coding	c.*326A>G	.	3_prime_UTR_variant	MODIFIER	NC_2 SNP
9	5443143	.	A	G	1182.6	40	7,33	0/1	ENSGALG00000005550	ST6GAL1	ENSGALT00000107606.1	protein_coding	c.*326A>G	.	3_prime_UTR_variant	MODIFIER	NC_2 SNP
9	5443143	.	A	G	1182.6	40	7,33	0/1	ENSGALG00000005550	ST6GAL1	ENSGALT00000106461.1	protein_coding	c.*326A>G	.	3_prime_UTR_variant	MODIFIER	NC_2 SNP
9	5443143	.	A	G	1182.6	40	7,33	0/1	ENSGALG00000005550	ST6GAL1	ENSGALT00000065456.2	protein_coding	c.*326A>G	.	3_prime_UTR_variant	MODIFIER	NC_2 SNP
9	5443143	.	A	G	1182.6	40	7,33	0/1	ENSGALG00000005550	ST6GAL1	ENSGALT00000096835.1	protein_coding	c.*326A>G	.	3_prime_UTR_variant	MODIFIER	NC_2 SNP
9	5443143	.	A	G	1182.6	40	7,33	0/1	ENSGALG00000005550	ST6GAL1	ENSGALT00000096296.1	protein_coding	c.*326A>G	.	3_prime_UTR_variant	MODIFIER	NC_2 SNP
9	5443143	.	A	G	1182.6	40	7,33	0/1	ENSGALG00000005550	ST6GAL1	ENSGALT00000100005.1	protein_coding	c.*326A>G	.	3_prime_UTR_variant	MODIFIER	NC_2 SNP
9	5443143	.	A	G	1182.6	40	7,33	0/1	ENSGALG00000005550	ST6GAL1	ENSGALT00000100401.1	protein_coding	c.*326A>G	.	3_prime_UTR_variant	MODIFIER	NC_2 SNP
9	5443143	.	A	G	1182.6	40	7,33	0/1	ENSGALG00000005550	ST6GAL1	ENSGALT00000099037.1	protein_coding	c.*326A>G	.	3_prime_UTR_variant	MODIFIER	NC_2 SNP
9	5443240	.	T	C	1039.6	42	15,26	0/1	ENSGALG00000005550	ST6GAL1	ENSGALT00000008903.3	protein_coding	c.*423T>C	.	3_prime_UTR_variant	MODIFIER	NC_2 SNP
9	5443240	.	T	C	1039.6	42	15,26	0/1	ENSGALG00000005550	ST6GAL1	ENSGALT00000096628.1	protein_coding	c.*423T>C	.	3_prime_UTR_variant	MODIFIER	NC_2 SNP
9	5443240	.	T	C	1039.6	42	15,26	0/1	ENSGALG00000005550	ST6GAL1	ENSGALT00000107606.1	protein_coding	c.*423T>C	.	3_prime_UTR_variant	MODIFIER	NC_2 SNP
9	5443240	.	T	C	1039.6	42	15,26	0/1	ENSGALG00000005550	ST6GAL1	ENSGALT00000106461.1	protein_coding	c.*423T>C	.	3_prime_UTR_variant	MODIFIER	NC_2 SNP
9	5443240	.	T	C	1039.6	42	15,26	0/1	ENSGALG00000005550	ST6GAL1	ENSGALT00000065456.2	protein_coding	c.*423T>C	.	3_prime_UTR_variant	MODIFIER	NC_2 SNP
9	5443240	.	T	C	1039.6	42	15,26	0/1	ENSGALG00000005550	ST6GAL1	ENSGALT00000096835.1	protein_coding	c.*423T>C	.	3_prime_UTR_variant	MODIFIER	NC_2 SNP
9	5443240	.	T	C	1039.6	42	15,26	0/1	ENSGALG00000005550	ST6GAL1	ENSGALT00000096296.1	protein_coding	c.*423T>C	.	3_prime_UTR_variant	MODIFIER	NC_2 SNP
9	5443240	.	T	C	1039.6	42	15,26	0/1	ENSGALG00000005550	ST6GAL1	ENSGALT00000100005.1	protein_coding	c.*423T>C	.	3_prime_UTR_variant	MODIFIER	NC_2 SNP
9	5443240	.	T	C	1039.6	42	15,26	0/1	ENSGALG00000005550	ST6GAL1	ENSGALT00000100401.1	protein_coding	c.*423T>C	.	3_prime_UTR_variant	MODIFIER	NC_2 SNP
9	5443240	.	T	C	1039.6	42	15,26	0/1	ENSGALG00000005550	ST6GAL1	ENSGALT00000099037.1	protein_coding	c.*423T>C	.	3_prime_UTR_variant	MODIFIER	NC_2 SNP
9	5443244	.	C	T	1039.6	39	12,26	0/1	ENSGALG00000005550	ST6GAL1	ENSGALT00000008903.3	protein_coding	c.*427C>T	.	3_prime_UTR_variant	MODIFIER	NC_2 SNP
9	5443244	.	C	T	1039.6	39	12,26	0/1	ENSGALG00000005550	ST6GAL1	ENSGALT00000096628.1	protein_coding	c.*427C>T	.	3_prime_UTR_variant	MODIFIER	NC_2 SNP
9	5443244	.	C	T	1039.6	39	12,26	0/1	ENSGALG00000005550	ST6GAL1	ENSGALT00000107606.1	protein_coding	c.*427C>T	.	3_prime_UTR_variant	MODIFIER	NC_2 SNP
9	5443244	.	C	T	1039.6	39	12,26	0/1	ENSGALG00000005550	ST6GAL1	ENSGALT00000106461.1	protein_coding	c.*427C>T	.	3_prime_UTR_variant	MODIFIER	NC_2 SNP
9	5443244	.	C	T	1039.6	39	12,26	0/1	ENSGALG00000005550	ST6GAL1	ENSGALT00000065456.2	protein_coding	c.*427C>T	.	3_prime_UTR_variant	MODIFIER	NC_2 SNP
9	5443244	.	C	T	1039.6	39	12,26	0/1	ENSGALG00000005550	ST6GAL1	ENSGALT00000096835.1	protein_coding	c.*427C>T	.	3_prime_UTR_variant	MODIFIER	NC_2 SNP
9	5443244	.	C	T	1039.6	39	12,26	0/1	ENSGALG00000005550	ST6GAL1	ENSGALT00000096296.1	protein_coding	c.*427C>T	.	3_prime_UTR_variant	MODIFIER	NC_2 SNP
9	5443244	.	C	T	1039.6	39	12,26	0/1	ENSGALG00000005550	ST6GAL1	ENSGALT00000100005.1	protein_coding	c.*427C>T	.	3_prime_UTR_variant	MODIFIER	NC_2 SNP
9	5443244	.	C	T	1039.6	39	12,26	0/1	ENSGALG00000005550	ST6GAL1	ENSGALT00000100401.1	protein_coding	c.*427C>T	.	3_prime_UTR_variant	MODIFIER	NC_2 SNP
9	5443244	.	C	T	1039.6	39	12,26	0/1	ENSGALG00000005550	ST6GAL1	ENSGALT00000099037.1	protein_coding	c.*427C>T	.	3_prime_UTR_variant	MODIFIER	NC_2 SNP
9	5443767	.	G	A	281.6	26	16,9	0/1	ENSGALG00000005550	ST6GAL1	ENSGALT00000096628.1	protein_coding	c.*950G>A	.	3_prime_UTR_variant	MODIFIER	NC_2 SNP
9	5443767	.	G	A	281.6	26	16,9	0/1	ENSGALG00000005550	ST6GAL1	ENSGALT00000107606.1	protein_coding	c.*950G>A	.	3_prime_UTR_variant	MODIFIER	NC_2 SNP
9	5443767	.	G	A	281.6	26	16,9	0/1	ENSGALG00000005550	ST6GAL1	ENSGALT00000106461.1	protein_coding	c.*950G>A	.	3_prime_UTR_variant	MODIFIER	NC_2 SNP
9	5443767	.	G	A	281.6	26	16,9	0/1	ENSGALG00000005550	ST6GAL1	ENSGALT00000096835.1	protein_coding	c.*950G>A	.	3_prime_UTR_variant	MODIFIER	NC_2 SNP
9	5443767	.	G	A	281.6	26	16,9	0/1	ENSGALG00000005550	ST6GAL1	ENSGALT00000096296.1	protein_coding	c.*950G>A	.	3_prime_UTR_variant	MODIFIER	NC_2 SNP
9	5443767	.	G	A	281.6	26	16,9	0/1	ENSGALG00000005550	ST6GAL1	ENSGALT00000100005.1	protein_coding	c.*950G>A	.	3_prime_UTR_variant	MODIFIER	NC_2 SNP
9	5443767	.	G	A	281.6	26	16,9	0/1	ENSGALG00000005550	ST6GAL1	ENSGALT00000100401.1	protein_coding	c.*950G>A	.	3_prime_UTR_variant	MODIFIER	NC_2 SNP
9	5443767	.	G	A	281.6	26	16,9	0/1	ENSGALG00000005550	ST6GAL1	ENSGALT00000099037.1	protein_coding	c.*950G>A	.	3_prime_UTR_variant	MODIFIER	NC_2 SNP
9	5443767	.	G	A	281.6	26	16,9	0/1	ENSGALG00000005550	ST6GAL1	ENSGALT00000008903.3	protein_coding	c.*950G>A	.	downstream_gene_variant	MODIFIER	NC_2 SNP
9	5443767	.	G	A	281.6	26	16,9	0/1	ENSGALG00000005550	ST6GAL1	ENSGALT00000065456.2	protein_coding	c.*950G>A	.	downstream_gene_variant	MODIFIER	NC_2 SNP
9	5443888	.	G	A	93.6	22	18,4	0/1	ENSGALG00000005550	ST6GAL1	ENSGALT00000096628.1	protein_coding	c.*1071G>A	.	3_prime_UTR_variant	MODIFIER	NC_2 SNP
9	5443888	.	G	A	93.6	22	18,4	0/1	ENSGALG00000005550	ST6GAL1	ENSGALT00000107606.1	protein_coding	c.*1071G>A	.	3_prime_UTR_variant	MODIFIER	NC_2 SNP
9	5443888	.	G	A	93.6	22	18,4	0/1	ENSGALG00000005550	ST6GAL1	ENSGALT00000106461.1	protein_coding	c.*1071G>A	.	3_prime_UTR_variant	MODIFIER	NC_2 SNP
9	5443888	.	G	A	93.6	22	18,4	0/1	ENSGALG00000005550	ST6GAL1	ENSGALT00000096835.1	protein_coding	c.*1071G>A	.	3_prime_UTR_variant	MODIFIER	NC_2 SNP
9	5443888	.	G	A	93.6	22	18,4	0/1	ENSGALG00000005550	ST6GAL1	ENSGALT00000096296.1	protein_coding	c.*1071G>A	.	3_prime_UTR_variant	MODIFIER	NC_2 SNP
9	5443888	.	G	A	93.6	22	18,4	0/1	ENSGALG00000005550	ST6GAL1	ENSGALT00000100005.1	protein_coding	c.*1071G>A	.	3_prime_UTR_variant	MODIFIER	NC_2 SNP
9	5443888	.	G	A	93.6	22	18,4	0/1	ENSGALG00000005550	ST6GAL1	ENSGALT00000100401.1	protein_coding	c.*1071G>A	.	3_prime_UTR_variant	MODIFIER	NC_2 SNP
9	5443888	.	G	A	93.6	22	18,4	0/1	ENSGALG00000005550	ST6GAL1	ENSGALT00000099037.1	protein_coding	c.*1071G>A	.	3_prime_UTR_variant	MODIFIER	NC_2 SNP
9	5443888	.	G	A	93.6	22	18,4	0/1	ENSGALG00000005550	ST6GAL1	ENSGALT00000008903.3	protein_coding	c.*1071G>A	.	downstream_gene_variant	MODIFIER	NC_2 SNP
9	5443888	.	G	A	93.6	22	18,4	0/1	ENSGALG00000005550	ST6GAL1	ENSGALT00000065456.2	protein_coding	c.*1071G>A	.	downstream_gene_variant	MODIFIER	NC_2 SNP
9	5443918	.	A	G	311.6	19	10,9	0/1	ENSGALG00000005550	ST6GAL1	ENSGALT00000096628.1	protein_coding	c.*1101A>G	.	3_prime_UTR_variant	MODIFIER	NC_2 SNP
9	5443918	.	A	G	311.6	19	10,9	0/1	ENSGALG00000005550	ST6GAL1	ENSGALT00000107606.1	protein_coding	c.*1101A>G	.	3_prime_UTR_variant	MODIFIER	NC_2 SNP
9	5443918	.	A	G	311.6	19	10,9	0/1	ENSGALG00000005550	ST6GAL1	ENSGALT00000106461.1	protein_coding	c.*1101A>G	.	3_prime_UTR_variant	MODIFIER	NC_2 SNP
9	5443918	.	A	G	311.6	19	10,9	0/1	ENSGALG00000005550	ST6GAL1	ENSGALT00000096835.1	protein_coding	c.*1101A>G	.	3_prime_UTR_variant	MODIFIER	NC_2 SNP
9	5443918	.	A	G	311.6	19	10,9	0/1	ENSGALG00000005550	ST6GAL1	ENSGALT00000096296.1	protein_coding	c.*1101A>G	.	3_prime_UTR_variant	MODIFIER	NC_2 SNP
9	5443918	.	A	G	311.6	19	10,9	0/1	ENSGALG00000005550	ST6GAL1	ENSGALT00000100005.1	protein_coding	c.*1101A>G	.	3_prime_UTR_variant	MODIFIER	NC_2 SNP
9	5443918	.	A	G	311.6	19	10,9	0/1	ENSGALG00000005550	ST6GAL1	ENSGALT00000100401.1	protein_coding	c.*1101A>G	.	3_prime_UTR_variant	MODIFIER	NC_2 SNP
9	5443918	.	A	G	311.6	19	10,9	0/1	ENSGALG00000005550	ST6GAL1	ENSGALT00000099037.1	protein_coding	c.*1101A>G	.	3_prime_UTR_variant	MODIFIER	NC_2 SNP
9	5443918	.	A	G	311.6	19	10,9	0/1	ENSGALG00000005550	ST6GAL1	ENSGALT00000008903.3	protein_coding	c.*1101A>G	.	downstream_gene_variant	MODIFIER	NC_2 SNP
9	5443918	.	A	G	311.6	19	10,9	0/1	ENSGALG00000005550	ST6GAL1	ENSGALT00000065456.2	protein_coding	c.*1101A>G	.	downstream_gene_variant	MODIFIER	NC_2 SNP
4	85493289	.	A	G	67.6	28	24,4	0/1	ENSGALG00000050058	REEP1	ENSGALT00000095594.1	protein_coding	c.*34370T>C	.	downstream_gene_variant	MODIFIER	NC_3 SNP
4	85493527	.	T	C	1239.6	79	38,39	0/1	ENSGALG00000050058	REEP1	ENSGALT00000095594.1	protein_coding	c.*34132A>G	.	downstream_gene_variant	MODIFIER	NC_3 SNP
4	85494102	.	A	G	2053.03	56	0,53	44927	ENSGALG00000050058	REEP1	ENSGALT00000095594.1	protein_coding	c.*33557T>C	.	downstream_gene_variant	MODIFIER	NC_3 SNP
4	85494625	.	C	T	683.6	60	35,24	0/1	ENSGALG00000050058	REEP1	ENSGALT00000095594.1	protein_coding	c.*33034G>A	.	downstream_gene_variant	MODIFIER	NC_3 SNP
4	85494744	.	C	T	1289.6	85	42,42	0/1	ENSGALG00000050058	REEP1	ENSGALT00000095594.1	protein_coding	c.*32915G>A	.	downstream_gene_variant	MODIFIER	NC_3 SNP
4	85498297	.	C	T	49.6	11	9,2	0/1	ENSGALG00000050058	REEP1	ENSGALT00000095594.1	protein_coding	c.*2522G>A	.	3_prime_UTR_variant	MODIFIER	NC_3 SNP
4	85498298	.	G	T	49.6	11	9,2	0/1	ENSGALG00000050058	REEP1	ENSGALT00000095594.1	protein_coding	c.*2521C>A	.	3_prime_UTR_variant	MODIFIER	NC_3 SNP
4	85498374	.	T	A	127.6	24	14,7	0/1	ENSGALG00000050058	REEP1	ENSGALT00000095594.1	protein_coding	c.*2445A>T	.	3_prime_UTR_variant	MODIFIER	NC_3 SNP
4	85498820	.	T	C	185.6	45	35,8	0/1	ENSGALG00000050058	REEP1	ENSGALT00000095594.1	protein_coding	c.*1999A>G	.	3_prime_UTR_variant	MODIFIER	NC_3 SNP
4	85499089	.	T	C	689.6	99	70,26	0/1	ENSGALG00000050058	REEP1	ENSGALT00000095594.1	protein_coding	c.*1730A>G	.	3_prime_UTR_variant	MODIFIER	NC_3 SNP
4	85499289	.	G	A	640.6	98	73,25	0/1	ENSGALG00000050058	REEP1	ENSGALT00000095594.1	protein_coding	c.*1530C>T	.	3_prime_UTR_variant	MODIFIER	NC_3 SNP
4	85499322	.	G	A	689.6	108	80,28	0/1	ENSGALG00000050058	REEP1	ENSGALT00000095594.1	protein_coding	c.*1497C>T	.	3_prime_UTR_variant	MODIFIER	NC_3 SNP
4	85499398	.	A	G	2721.03	85	5,78	44927	ENSGALG00000050058	REEP1	ENSGALT00000095594.1	protein_coding	c.*1421T>C	.	3_prime_UTR_variant	MODIFIER	NC_3 SNP
4	85499777	.	T	A	504.6	69	49,19	0/1	ENSGALG00000050058	REEP1	ENSGALT00000095594.1	protein_coding	c.*1042A>T	.	3_prime_UTR_variant	MODIFIER	NC_3 SNP
4	85499907	.	C	T	1524.6	58	11,46	0/1	ENSGALG00000050058	REEP1	ENSGALT00000095594.1	protein_coding	c.*912G>A	.	3_prime_UTR_variant	MODIFIER	NC_3 SNP
4	85500131	.	G	A	434.6	60	44,16	0/1	ENSGALG00000050058	REEP1	ENSGALT00000095594.1	protein_coding	c.*688C>T	.	3_prime_UTR_variant	MODIFIER	NC_3 SNP
4	85500373	.	G	A	690.6	65	37,26	0/1	ENSGALG00000050058	REEP1	ENSGALT00000095594.1	protein_coding	c.*446C>T	.	3_prime_UTR_variant	MODIFIER	NC_3 SNP
4	85517369	.	G	C	608.6	50	29,19	0/1	ENSGALG00000050058	REEP1	ENSGALT00000025455.6	protein_coding	c.504C>G	p.Ser168Ser	synonymous_variant	LOW	NC_3 SNP
4	85517369	.	G	C	608.6	50	29,19	0/1	ENSGALG00000050058	REEP1	ENSGALT00000095594.1	protein_coding	c.*131C>G	.	3_prime_UTR_variant	MODIFIER	NC_3 SNP
4	85527720	.	G	A	536.6	63	43,20	0/1	ENSGALG00000050058	REEP1	ENSGALT00000095594.1	protein_coding	c.317C>T	p.Ala106Val	missense_variant	MODERATE	NC_3 SNP
4	85527720	.	G	A	536.6	63	43,20	0/1	ENSGALG00000050058	REEP1	ENSGALT00000025455.6	protein_coding	c.312C>T	p.Cys104Cys	synonymous_variant	LOW	NC_3 SNP
4	85529353	.	G	C	2143.03	53	1,52	44927	ENSGALG00000050058	REEP1	ENSGALT00000095594.1	protein_coding	c.257C>G	p.Ser86Cys	missense_variant	MODERATE	NC_3 SNP
4	85529353	.	G	C	2143.03	53	1,52	44927	ENSGALG00000050058	REEP1	ENSGALT00000025455.6	protein_coding	c.252C>G	p.Leu84Leu	synonymous_variant	LOW	NC_3 SNP
4	85531351	.	T	C	1117.6	41	7,34	0/1	ENSGALG00000050058	REEP1	ENSGALT00000025455.6	protein_coding	c.165A>G	p.Thr55Thr	synonymous_variant	LOW	NC_3 SNP
4	85531351	.	T	C	1117.6	41	7,34	0/1	ENSGALG00000050058	REEP1	ENSGALT00000095594.1	protein_coding	c.147A>G	p.Thr49Thr	synonymous_variant	LOW	NC_3 SNP
6	24753042	.	A	G	98.6	17	11,6	0/1	ENSGALG00000008281	NEURL1	ENSGALT00000013474.4	protein_coding	c.*1066A>G	.	3_prime_UTR_variant	MODIFIER	NC_3 SNP
6	24753481	.	G	A	43.6	12	9,2	0/1	ENSGALG00000008281	NEURL1	ENSGALT00000013474.4	protein_coding	c.*1505G>A	.	3_prime_UTR_variant	MODIFIER	NC_3 SNP
6	24755971	.	A	G	1162.6	60	19,36	0/1	ENSGALG00000008281	NEURL1	ENSGALT00000013474.4	protein_coding	c.*4656A>G	.	downstream_gene_variant	MODIFIER	NC_3 SNP
6	24756141	.	G	A	1735.6	161	89,68	0/1	ENSGALG00000008281	NEURL1	ENSGALT00000013474.4	protein_coding	c.*4826G>A	.	downstream_gene_variant	MODIFIER	NC_3 SNP
6	24756232	.	C	T	3235.6	129	13111	0/1	ENSGALG00000008281	NEURL1	ENSGALT00000013474.4	protein_coding	c.*4917C>T	.	downstream_gene_variant	MODIFIER	NC_3 SNP
6	24756486	.	A	C	617.6	120	93,25	0/1	ENSGALG00000008281	NEURL1	ENSGALT00000013474.4	protein_coding	c.*5171A>C	.	downstream_gene_variant	MODIFIER	NC_3 SNP
6	24756623	.	C	T	3705.6	144	13127	0/1	ENSGALG00000008281	NEURL1	ENSGALT00000013474.4	protein_coding	c.*5308C>T	.	downstream_gene_variant	MODIFIER	NC_3 SNP
6	24756790	.	C	T	516.6	131	100,28	0/1	ENSGALG00000008281	NEURL1	ENSGALT00000013474.4	protein_coding	c.*5475C>T	.	downstream_gene_variant	MODIFIER	NC_3 SNP
6	24757366	.	C	T	4742.03	136	10124	44927	ENSGALG00000008281	NEURL1	ENSGALT00000013474.4	protein_coding	c.*6051C>T	.	downstream_gene_variant	MODIFIER	NC_3 SNP
6	24757369	.	A	G	1123.6	141	100,39	0/1	ENSGALG00000008281	NEURL1	ENSGALT00000013474.4	protein_coding	c.*6054A>G	.	downstream_gene_variant	MODIFIER	NC_3 SNP
6	24757421	.	G	A	4649.03	155	13139	44927	ENSGALG00000008281	NEURL1	ENSGALT00000013474.4	protein_coding	c.*6106G>A	.	downstream_gene_variant	MODIFIER	NC_3 SNP
6	24757765	.	T	C	561.6	84	51,26	0/1	ENSGALG00000008281	NEURL1	ENSGALT00000013474.4	protein_coding	c.*6450T>C	.	downstream_gene_variant	MODIFIER	NC_3 SNP
6	24757777	.	T	C	499.6	78	54,19	0/1	ENSGALG00000008281	NEURL1	ENSGALT00000013474.4	protein_coding	c.*6462T>C	.	downstream_gene_variant	MODIFIER	NC_3 SNP
6	24757982	.	C	T	1740.6	120	57,62	0/1	ENSGALG00000008281	NEURL1	ENSGALT00000013474.4	protein_coding	c.*6667C>T	.	downstream_gene_variant	MODIFIER	NC_3 SNP
6	24758045	.	A	G	3016.61	109	12,95	0/1	ENSGALG00000008281	NEURL1	ENSGALT00000013474.4	protein_coding	c.*6730A>G	.	downstream_gene_variant	MODIFIER	NC_3 SNP
6	24758096	.	A	C	731.6	91	62,28	0/1	ENSGALG00000008281	NEURL1	ENSGALT00000013474.4	protein_coding	c.*6781A>C	.	downstream_gene_variant	MODIFIER	NC_3 SNP
6	24758259	.	T	G	2094.6	113	46,66	0/1	ENSGALG00000008281	NEURL1	ENSGALT00000013474.4	protein_coding	c.*6944T>G	.	downstream_gene_variant	MODIFIER	NC_3 SNP
6	24758532	.	G	A	320.6	46	31,15	0/1	ENSGALG00000008281	NEURL1	ENSGALT00000013474.4	protein_coding	c.*7217G>A	.	downstream_gene_variant	MODIFIER	NC_3 SNP
4	85493527	.	T	C	838.6	69	35,28	0/1	ENSGALG00000050058	REEP1	ENSGALT00000095594.1	protein_coding	c.*34132A>G	.	downstream_gene_variant	MODIFIER	NC_4 SNP
4	85494102	.	A	G	2774.03	69	0,68	44927	ENSGALG00000050058	REEP1	ENSGALT00000095594.1	protein_coding	c.*33557T>C	.	downstream_gene_variant	MODIFIER	NC_4 SNP
4	85494625	.	C	T	789.6	65	38,25	0/1	ENSGALG00000050058	REEP1	ENSGALT00000095594.1	protein_coding	c.*33034G>A	.	downstream_gene_variant	MODIFIER	NC_4 SNP
4	85494744	.	C	T	973.6	74	41,32	0/1	ENSGALG00000050058	REEP1	ENSGALT00000095594.1	protein_coding	c.*32915G>A	.	downstream_gene_variant	MODIFIER	NC_4 SNP
4	85498374	.	T	A	41.2	16	6,5	0/1	ENSGALG00000050058	REEP1	ENSGALT00000095594.1	protein_coding	c.*2445A>T	.	3_prime_UTR_variant	MODIFIER	NC_4 SNP
4	85498820	.	T	C	93.6	41	31,5	0/1	ENSGALG00000050058	REEP1	ENSGALT00000095594.1	protein_coding	c.*1999A>G	.	3_prime_UTR_variant	MODIFIER	NC_4 SNP
4	85499089	.	T	C	978.6	101	62,34	0/1	ENSGALG00000050058	REEP1	ENSGALT00000095594.1	protein_coding	c.*1730A>G	.	3_prime_UTR_variant	MODIFIER	NC_4 SNP
4	85499289	.	G	A	750.6	92	60,28	0/1	ENSGALG00000050058	REEP1	ENSGALT00000095594.1	protein_coding	c.*1530C>T	.	3_prime_UTR_variant	MODIFIER	NC_4 SNP
4	85499398	.	A	G	2340.03	78	5,68	44927	ENSGALG00000050058	REEP1	ENSGALT00000095594.1	protein_coding	c.*1421T>C	.	3_prime_UTR_variant	MODIFIER	NC_4 SNP
4	85499613	.	C	T	285.6	119	91,19	0/1	ENSGALG00000050058	REEP1	ENSGALT00000095594.1	protein_coding	c.*1206G>A	.	3_prime_UTR_variant	MODIFIER	NC_4 SNP
4	85499777	.	T	A	549.6	74	50,20	0/1	ENSGALG00000050058	REEP1	ENSGALT00000095594.1	protein_coding	c.*1042A>T	.	3_prime_UTR_variant	MODIFIER	NC_4 SNP
4	85499907	.	C	T	1894.6	72	14,57	0/1	ENSGALG00000050058	REEP1	ENSGALT00000095594.1	protein_coding	c.*912G>A	.	3_prime_UTR_variant	MODIFIER	NC_4 SNP
4	85500131	.	G	A	481.6	99	76,22	0/1	ENSGALG00000050058	REEP1	ENSGALT00000095594.1	protein_coding	c.*688C>T	.	3_prime_UTR_variant	MODIFIER	NC_4 SNP
4	85500373	.	G	A	767.6	71	44,26	0/1	ENSGALG00000050058	REEP1	ENSGALT00000095594.1	protein_coding	c.*446C>T	.	3_prime_UTR_variant	MODIFIER	NC_4 SNP
4	85500426	.	C	T	294.6	66	52,13	0/1	ENSGALG00000050058	REEP1	ENSGALT00000095594.1	protein_coding	c.*393G>A	.	3_prime_UTR_variant	MODIFIER	NC_4 SNP
4	85507975	.	C	T	42.6	15	11,3	0/1	ENSGALG00000050058	REEP1	ENSGALT00000095594.1	protein_coding	c.*208-7364G>A	.	intron_variant	MODIFIER	NC_4 SNP
4	85508434	.	A	G	116.6	13	8,5	0/1	ENSGALG00000050058	REEP1	ENSGALT00000095594.1	protein_coding	c.*208-7823T>C	.	intron_variant	MODIFIER	NC_4 SNP
4	85508538	.	C	T	92.6	11	7,4	0/1	ENSGALG00000050058	REEP1	ENSGALT00000095594.1	protein_coding	c.*208-7927G>A	.	intron_variant	MODIFIER	NC_4 SNP
4	85512026	.	G	A	143.6	13	6,7	0/1	ENSGALG00000050058	REEP1	ENSGALT00000025455.6	protein_coding	c.*4773C>T	.	downstream_gene_variant	MODIFIER	NC_4 SNP
4	85512026	.	G	A	143.6	13	6,7	0/1	ENSGALG00000050058	REEP1	ENSGALT00000095594.1	protein_coding	c.*207+5267C>T	.	intron_variant	MODIFIER	NC_4 SNP
4	85517369	.	G	C	417.6	49	31,16	0/1	ENSGALG00000050058	REEP1	ENSGALT00000025455.6	protein_coding	c.504C>G	p.Ser168Ser	synonymous_variant	LOW	NC_4 SNP
4	85517369	.	G	C	417.6	49	31,16	0/1	ENSGALG00000050058	REEP1	ENSGALT00000095594.1	protein_coding	c.*131C>G	.	3_prime_UTR_variant	MODIFIER	NC_4 SNP
4	85527720	.	G	A	607.6	63	41,22	0/1	ENSGALG00000050058	REEP1	ENSGALT00000095594.1	protein_coding	c.317C>T	p.Ala106Val	missense_variant	MODERATE	NC_4 SNP
4	85527720	.	G	A	607.6	63	41,22	0/1	ENSGALG00000050058	REEP1	ENSGALT00000025455.6	protein_coding	c.312C>T	p.Cys104Cys	synonymous_variant	LOW	NC_4 SNP
4	85529353	.	G	C	1998.6	54	5,49	0/1	ENSGALG00000050058	REEP1	ENSGALT00000095594.1	protein_coding	c.257C>G	p.Ser86Cys	missense_variant	MODERATE	NC_4 SNP
4	85529353	.	G	C	1998.6	54	5,49	0/1	ENSGALG00000050058	REEP1	ENSGALT00000025455.6	protein_coding	c.252C>G	p.Leu84Leu	synonymous_variant	LOW	NC_4 SNP
4	85531342	.	C	T	103.6	52	42,7	0/1	ENSGALG00000050058	REEP1	ENSGALT00000025455.6	protein_coding	c.174G>A	p.Glu58Glu	synonymous_variant	LOW	NC_4 SNP
4	85531342	.	C	T	103.6	52	42,7	0/1	ENSGALG00000050058	REEP1	ENSGALT00000095594.1	protein_coding	c.156G>A	p.Glu52Glu	synonymous_variant	LOW	NC_4 SNP
4	85531351	.	T	C	1267.6	46	6,37	0/1	ENSGALG00000050058	REEP1	ENSGALT00000025455.6	protein_coding	c.165A>G	p.Thr55Thr	synonymous_variant	LOW	NC_4 SNP
4	85531351	.	T	C	1267.6	46	6,37	0/1	ENSGALG00000050058	REEP1	ENSGALT00000095594.1	protein_coding	c.147A>G	p.Thr49Thr	synonymous_variant	LOW	NC_4 SNP
9	5443240	.	T	C	319.6	11	3,8	0/1	ENSGALG00000005550	ST6GAL1	ENSGALT00000008903.3	protein_coding	c.*423T>C	.	3_prime_UTR_variant	MODIFIER	NC_4 SNP
9	5443240	.	T	C	319.6	11	3,8	0/1	ENSGALG00000005550	ST6GAL1	ENSGALT00000096628.1	protein_coding	c.*423T>C	.	3_prime_UTR_variant	MODIFIER	NC_4 SNP
9	5443240	.	T	C	319.6	11	3,8	0/1	ENSGALG00000005550	ST6GAL1	ENSGALT00000107606.1	protein_coding	c.*423T>C	.	3_prime_UTR_variant	MODIFIER	NC_4 SNP
9	5443240	.	T	C	319.6	11	3,8	0/1	ENSGALG00000005550	ST6GAL1	ENSGALT00000106461.1	protein_coding	c.*423T>C	.	3_prime_UTR_variant	MODIFIER	NC_4 SNP
9	5443240	.	T	C	319.6	11	3,8	0/1	ENSGALG00000005550	ST6GAL1	ENSGALT00000065456.2	protein_coding	c.*423T>C	.	3_prime_UTR_variant	MODIFIER	NC_4 SNP
9	5443240	.	T	C	319.6	11	3,8	0/1	ENSGALG00000005550	ST6GAL1	ENSGALT00000096835.1	protein_coding	c.*423T>C	.	3_prime_UTR_variant	MODIFIER	NC_4 SNP
9	5443240	.	T	C	319.6	11	3,8	0/1	ENSGALG00000005550	ST6GAL1	ENSGALT00000096296.1	protein_coding	c.*423T>C	.	3_prime_UTR_variant	MODIFIER	NC_4 SNP
9	5443240	.	T	C	319.6	11	3,8	0/1	ENSGALG00000005550	ST6GAL1	ENSGALT00000100005.1	protein_coding	c.*423T>C	.	3_prime_UTR_variant	MODIFIER	NC_4 SNP
9	5443240	.	T	C	319.6	11	3,8	0/1	ENSGALG00000005550	ST6GAL1	ENSGALT00000100401.1	protein_coding	c.*423T>C	.	3_prime_UTR_variant	MODIFIER	NC_4 SNP
9	5443240	.	T	C	319.6	11	3,8	0/1	ENSGALG00000005550	ST6GAL1	ENSGALT00000099037.1	protein_coding	c.*423T>C	.	3_prime_UTR_variant	MODIFIER	NC_4 SNP
9	5443244	.	C	T	319.6	11	3,8	0/1	ENSGALG00000005550	ST6GAL1	ENSGALT00000008903.3	protein_coding	c.*427C>T	.	3_prime_UTR_variant	MODIFIER	NC_4 SNP
9	5443244	.	C	T	319.6	11	3,8	0/1	ENSGALG00000005550	ST6GAL1	ENSGALT00000096628.1	protein_coding	c.*427C>T	.	3_prime_UTR_variant	MODIFIER	NC_4 SNP
9	5443244	.	C	T	319.6	11	3,8	0/1	ENSGALG00000005550	ST6GAL1	ENSGALT00000107606.1	protein_coding	c.*427C>T	.	3_prime_UTR_variant	MODIFIER	NC_4 SNP
9	5443244	.	C	T	319.6	11	3,8	0/1	ENSGALG00000005550	ST6GAL1	ENSGALT00000106461.1	protein_coding	c.*427C>T	.	3_prime_UTR_variant	MODIFIER	NC_4 SNP
9	5443244	.	C	T	319.6	11	3,8	0/1	ENSGALG00000005550	ST6GAL1	ENSGALT00000065456.2	protein_coding	c.*427C>T	.	3_prime_UTR_variant	MODIFIER	NC_4 SNP
9	5443244	.	C	T	319.6	11	3,8	0/1	ENSGALG00000005550	ST6GAL1	ENSGALT00000096835.1	protein_coding	c.*427C>T	.	3_prime_UTR_variant	MODIFIER	NC_4 SNP
9	5443244	.	C	T	319.6	11	3,8	0/1	ENSGALG00000005550	ST6GAL1	ENSGALT00000096296.1	protein_coding	c.*427C>T	.	3_prime_UTR_variant	MODIFIER	NC_4 SNP
9	5443244	.	C	T	319.6	11	3,8	0/1	ENSGALG00000005550	ST6GAL1	ENSGALT00000100005.1	protein_coding	c.*427C>T	.	3_prime_UTR_variant	MODIFIER	NC_4 SNP
9	5443244	.	C	T	319.6	11	3,8	0/1	ENSGALG00000005550	ST6GAL1	ENSGALT00000100401.1	protein_coding	c.*427C>T	.	3_prime_UTR_variant	MODIFIER	NC_4 SNP
9	5443244	.	C	T	319.6	11	3,8	0/1	ENSGALG00000005550	ST6GAL1	ENSGALT00000099037.1	protein_coding	c.*427C>T	.	3_prime_UTR_variant	MODIFIER	NC_4 SNP
